# Supplementary material for: Dibenzoatobis[3-(pyrrol-1-ylmeth­yl)pyridine]­zinc(II)
Source: Acta Crystallogr Sect E Struct Rep Online. 2010 Jul 21;66(Pt 8):m980. doi: 10.1107/S1600536810028503 (PMC3007343; doi:10.1107/S1600536810028503)
Supplement: Supplementary file 1 [file e-66-0m980-sup1.cif]

##############################################################################
###                                                                        ###
###        Electronic paper (Acta Crystallographica Section E)             ###
###                                                                        ###
##############################################################################
#                                                                            #
# This CIF contains the data in a paper accepted for publication in Acta     #
# Crystallographica Section E. It conforms to the requirements of Notes      #
# for Authors for Section E, and has been peer reviewed under the auspices   #
# of the IUCr Commission on Journals.                                        #
#                                                                            #
# Full details of the Crystallographic Information File format               #
# are given in the paper "The Crystallographic Information File (CIF):       #
# a New Standard Archive File for Crystallography" by S. R. Hall, F. H.      #
# Allen and I. D. Brown [Acta Cryst. (1991), A47, 655-685].                  #
#                                                                            #
# The current version of the core CIF dictionary is obtainable from          #
# ftp://ftp.iucr.org/pub/cif_core.dic. The current version number is 2.4.    #
#                                                                            #
# Software is freely available for graphical display of the structure(s) in  #
# this CIF.  For information consult the CIF home page http://www.iucr.org/  #
# cif/home.html                                                              #
#                                                                            #
# This file may be used for bona fide research purposes within the           #
# scientific community so long as proper attribution is given to the journal # 
# article from which it was obtained.                                        #
#                                                                            #
##############################################################################
                                             
data_I
_audit_creation_method     SHELXTL
_chemical_name_systematic
;
Dibenzoatobis[3-(pyrrol-1-ylmethyl)pyridine]zinc(II)
;
_chemical_name_common     ?
_chemical_formula_moiety     'C34 H30 N4 O4 Zn'
_chemical_formula_sum     'C34 H30 N4 O4 Zn'
_chemical_formula_iupac     '[Zn (C7 H5 O2)2 (C10 H10 N2)2]'
_chemical_formula_weight     623.99
_chemical_melting_point     ?
_symmetry_cell_setting     monoclinic
_symmetry_space_group_name_H-M     'P 2/c'
_symmetry_space_group_name_Hall     '-P 2yc'
loop_
    _symmetry_equiv_pos_as_xyz
    'x, y, z'
    '-x, y, -z+1/2'
    '-x, -y, -z'
    'x, -y, z-1/2'
_cell_length_a     14.4347(14)
_cell_length_b     9.4399(9)
_cell_length_c     11.1959(11)
_cell_angle_alpha     90.00
_cell_angle_beta     102.896(2)
_cell_angle_gamma     90.00
_cell_volume     1487.1(2)
_cell_formula_units_Z     2
_cell_measurement_reflns_used     2361
_cell_measurement_theta_min     2.60
_cell_measurement_theta_max     24.56
_cell_measurement_temperature     170(2)
_exptl_crystal_description     'Plate'
_exptl_crystal_colour     'colorless'
_exptl_crystal_size_max     0.15
_exptl_crystal_size_mid     0.10
_exptl_crystal_size_min     0.03
_exptl_crystal_density_diffrn     1.394
_exptl_crystal_density_meas     ?
_exptl_crystal_density_method     'not measured'
_exptl_crystal_F_000     648
_exptl_absorpt_coefficient_mu     0.871
_exptl_absorpt_correction_type     none
_exptl_absorpt_process_details     ?
_exptl_absorpt_correction_T_min     ?
_exptl_absorpt_correction_T_max     ?
_exptl_special_details
;
;
_diffrn_ambient_temperature     170(2)
_diffrn_radiation_type     MoK\a
_diffrn_radiation_wavelength     0.71073
_diffrn_radiation_source     'fine-focus sealed tube'
_diffrn_radiation_monochromator     graphite
_diffrn_measurement_device_type     'Bruker SMART CCD'
_diffrn_measurement_method     '\f and \w scans'
_diffrn_detector_area_resol_mean     ?
_diffrn_reflns_number     8090
_diffrn_reflns_av_R_equivalents     0.0651
_diffrn_reflns_av_sigmaI/netI     0.0685
_diffrn_reflns_theta_min     2.16
_diffrn_reflns_theta_max     25.99
_diffrn_reflns_theta_full     25.99
_diffrn_measured_fraction_theta_max     0.995
_diffrn_measured_fraction_theta_full     0.995
_diffrn_reflns_limit_h_min     -9
_diffrn_reflns_limit_h_max     17
_diffrn_reflns_limit_k_min     -11
_diffrn_reflns_limit_k_max     11
_diffrn_reflns_limit_l_min     -13
_diffrn_reflns_limit_l_max     13
_diffrn_standards_number     ?
_diffrn_standards_interval_count     ?
_diffrn_standards_interval_time     ?
_diffrn_standards_decay_%     ?
_refine_special_details
;
Refinement of <i>F</i>^2^ against ALL reflections. The weighted <i>R</i>-factor
<i>wR</i> and goodness of fit <i>S</i> are based on <i>F</i>^2^, conventional
<i>R</i>-factors <i>R</i> are based on <i>F</i>, with <i>F</i> set to zero for
negative <i>F</i>^2^. The threshold expression of <i>F</i>^2^ >
\s(<i>F</i>^2^) is used only for calculating <i>R</i>-factors(gt) <i>etc</i>.
and is not relevant to the choice of reflections for refinement.
<i>R</i>-factors based on <i>F</i>^2^ are statistically about twice as large
as those based on <i>F</i>, and <i>R</i>- factors based on ALL data will be
even larger.
;
_reflns_number_total     2904
_reflns_number_gt     2204
_reflns_threshold_expression     I>2\s(I)
_refine_ls_structure_factor_coef     Fsqd
_refine_ls_matrix_type     full
_refine_ls_R_factor_all     0.0446
_refine_ls_R_factor_gt     0.0335
_refine_ls_wR_factor_gt     0.0688
_refine_ls_wR_factor_ref     0.0705
_refine_ls_goodness_of_fit_ref     0.912
_refine_ls_restrained_S_all     0.912
_refine_ls_number_reflns     2904
_refine_ls_number_parameters     195
_refine_ls_number_restraints     0
_refine_ls_hydrogen_treatment     constr
_refine_ls_weighting_scheme     calc
_refine_ls_weighting_details
         'calc w=1/[\s^2^(Fo^2^)+(0.0248P)^2^+0.0000P] where P=(Fo^2^+2Fc^2^)/3'
_atom_sites_solution_hydrogens     geom
_atom_sites_solution_primary     direct
_atom_sites_solution_secondary     difmap
_refine_ls_shift/su_max     0.000
_refine_ls_shift/su_mean     0.000
_refine_diff_density_max     0.517
_refine_diff_density_min     -0.509
_refine_ls_extinction_method     none
_refine_ls_extinction_coef     ?
loop_
    _atom_type_symbol
    _atom_type_description
    _atom_type_scat_dispersion_real
    _atom_type_scat_dispersion_imag
    _atom_type_scat_source
    'C' 'C' 0.0033 0.0016
                         'International Tables Vol C Tables 4.2.6.8 and 6.1.1.4'
    'H' 'H' 0.0000 0.0000
                         'International Tables Vol C Tables 4.2.6.8 and 6.1.1.4'
    'N' 'N' 0.0061 0.0033
                         'International Tables Vol C Tables 4.2.6.8 and 6.1.1.4'
    'O' 'O' 0.0106 0.0060
                         'International Tables Vol C Tables 4.2.6.8 and 6.1.1.4'
    'Zn' 'Zn' 0.2839 1.4301
                         'International Tables Vol C Tables 4.2.6.8 and 6.1.1.4'
_computing_data_collection     'SMART (Bruker, 1997)'
_computing_cell_refinement     'SAINT (Bruker, 1997)'
_computing_data_reduction     'SAINT (Bruker, 1997)'
_computing_structure_solution     'SHELXS97 (Sheldrick, 2008)'
_computing_structure_refinement     'SHELXL97 (Sheldrick, 2008)'
_computing_molecular_graphics
   'ORTEPIII (Burnett & Johnson, 1996) and ORTEP-3 for Windows (Farrugia, 1997)'
_computing_publication_material     'SHELXTL (Sheldrick, 2008)'
loop_
    _atom_site_type_symbol
    _atom_site_label
    _atom_site_fract_x
    _atom_site_fract_y
    _atom_site_fract_z
    _atom_site_U_iso_or_equiv
    _atom_site_adp_type
    _atom_site_calc_flag
    _atom_site_refinement_flags
    _atom_site_occupancy
    _atom_site_disorder_assembly
    _atom_site_disorder_group
    Zn Zn1 0.5000 0.58373(4) 0.7500 0.02372(12) Uani d S 1 . .
    O O11 0.39278(9) 0.51333(15) 0.63040(12) 0.0289(4) Uani d . 1 . .
    O O12 0.36133(10) 0.38352(16) 0.78176(13) 0.0376(4) Uani d . 1 . .
    C C11 0.33872(14) 0.4306(2) 0.67596(19) 0.0259(5) Uani d . 1 . .
    C C12 0.24503(14) 0.3958(2) 0.59353(18) 0.0241(5) Uani d . 1 . .
    C C13 0.22904(14) 0.4186(2) 0.46787(18) 0.0294(5) Uani d . 1 . .
    H H13 0.2794 0.4511 0.4330 0.035 Uiso calc R 1 . .
    C C14 0.14056(16) 0.3944(2) 0.3935(2) 0.0364(6) Uani d . 1 . .
    H H14 0.1303 0.4094 0.3076 0.044 Uiso calc R 1 . .
    C C15 0.06679(16) 0.3482(2) 0.4441(2) 0.0395(6) Uani d . 1 . .
    H H15 0.0056 0.3330 0.3930 0.047 Uiso calc R 1 . .
    C C16 0.08190(16) 0.3240(3) 0.5688(2) 0.0387(6) Uani d . 1 . .
    H H16 0.0311 0.2924 0.6034 0.046 Uiso calc R 1 . .
    C C17 0.17063(15) 0.3458(2) 0.6428(2) 0.0310(5) Uani d . 1 . .
    H H17 0.1813 0.3266 0.7281 0.037 Uiso calc R 1 . .
    N N21 0.45103(11) 0.72476(17) 0.86239(14) 0.0238(4) Uani d . 1 . .
    N N22 0.22689(12) 1.08801(19) 0.91482(16) 0.0316(4) Uani d . 1 . .
    C C21 0.48598(14) 0.7216(2) 0.98335(18) 0.0258(5) Uani d . 1 . .
    H H21 0.5324 0.6523 1.0162 0.031 Uiso calc R 1 . .
    C C22 0.45709(15) 0.8149(2) 1.06183(19) 0.0325(5) Uani d . 1 . .
    H H22 0.4824 0.8088 1.1476 0.039 Uiso calc R 1 . .
    C C23 0.39112(15) 0.9174(2) 1.01497(19) 0.0328(5) Uani d . 1 . .
    H H23 0.3708 0.9829 1.0682 0.039 Uiso calc R 1 . .
    C C24 0.35458(14) 0.9243(2) 0.88950(19) 0.0283(5) Uani d . 1 . .
    C C25 0.38588(14) 0.8249(2) 0.81762(18) 0.0258(5) Uani d . 1 . .
    H H25 0.3602 0.8270 0.7318 0.031 Uiso calc R 1 . .
    C C26 0.28375(16) 1.0365(2) 0.8315(2) 0.0380(6) Uani d . 1 . .
    H H26A 0.3184 1.1171 0.8053 0.046 Uiso calc R 1 . .
    H H26B 0.2410 0.9966 0.7576 0.046 Uiso calc R 1 . .
    C C27 0.24005(15) 1.2131(2) 0.9763(2) 0.0337(5) Uani d . 1 . .
    H H27 0.2843 1.2847 0.9675 0.040 Uiso calc R 1 . .
    C C28 0.17895(16) 1.2179(3) 1.0527(2) 0.0389(6) Uani d . 1 . .
    H H28 0.1725 1.2932 1.1065 0.047 Uiso calc R 1 . .
    C C29 0.12722(16) 1.0912(3) 1.0374(2) 0.0443(6) Uani d . 1 . .
    H H29 0.0790 1.0649 1.0786 0.053 Uiso calc R 1 . .
    C C30 0.15875(16) 1.0129(3) 0.9527(2) 0.0429(6) Uani d . 1 . .
    H H30 0.1368 0.9212 0.9248 0.051 Uiso calc R 1 . .
loop_
    _atom_site_aniso_label
    _atom_site_aniso_U_11
    _atom_site_aniso_U_22
    _atom_site_aniso_U_33
    _atom_site_aniso_U_12
    _atom_site_aniso_U_13
    _atom_site_aniso_U_23
    Zn1 0.0232(2) 0.0247(2) 0.0228(2) 0.000 0.00434(14) 0.000
    O11 0.0247(8) 0.0311(9) 0.0300(8) -0.0069(7) 0.0045(7) -0.0004(7)
    O12 0.0319(9) 0.0500(11) 0.0286(9) -0.0016(7) 0.0017(7) 0.0079(7)
    C11 0.0262(12) 0.0236(12) 0.0279(12) 0.0047(10) 0.0060(9) -0.0044(10)
    C12 0.0244(11) 0.0186(11) 0.0291(12) 0.0026(9) 0.0053(9) -0.0004(9)
    C13 0.0300(12) 0.0264(12) 0.0319(12) -0.0026(10) 0.0073(10) -0.0006(10)
    C14 0.0398(14) 0.0333(14) 0.0307(13) -0.0035(11) -0.0039(11) 0.0008(10)
    C15 0.0244(13) 0.0347(14) 0.0524(16) -0.0013(11) -0.0066(11) -0.0031(12)
    C16 0.0274(13) 0.0373(14) 0.0528(16) -0.0030(11) 0.0121(12) -0.0014(12)
    C17 0.0303(13) 0.0293(12) 0.0337(13) 0.0007(10) 0.0078(10) 0.0015(10)
    N21 0.0230(10) 0.0257(10) 0.0228(9) -0.0016(7) 0.0054(7) 0.0014(8)
    N22 0.0309(10) 0.0248(10) 0.0403(11) 0.0040(9) 0.0104(8) 0.0000(9)
    C21 0.0243(12) 0.0289(12) 0.0240(12) 0.0007(9) 0.0051(9) 0.0047(10)
    C22 0.0374(14) 0.0400(14) 0.0196(11) -0.0015(11) 0.0052(10) 0.0004(10)
    C23 0.0416(14) 0.0297(12) 0.0290(12) 0.0012(11) 0.0121(10) -0.0053(11)
    C24 0.0312(12) 0.0252(12) 0.0296(12) 0.0010(10) 0.0094(10) 0.0008(10)
    C25 0.0266(12) 0.0290(12) 0.0209(11) 0.0006(10) 0.0038(9) 0.0017(10)
    C26 0.0456(15) 0.0331(14) 0.0367(14) 0.0114(11) 0.0122(12) 0.0002(11)
    C27 0.0319(13) 0.0268(13) 0.0417(14) 0.0008(10) 0.0070(11) -0.0017(11)
    C28 0.0350(15) 0.0418(15) 0.0410(14) 0.0066(11) 0.0107(12) -0.0063(12)
    C29 0.0298(13) 0.0471(16) 0.0604(17) 0.0038(12) 0.0197(12) 0.0083(14)
    C30 0.0353(15) 0.0275(14) 0.0649(18) -0.0029(11) 0.0093(13) -0.0004(12)
_geom_special_details
;
All e.s.d.'s (except the e.s.d. in the dihedral angle between two l.s. planes)
are estimated using the full covariance matrix. The cell e.s.d.'s are taken
into account individually in the estimation of e.s.d.'s in distances, angles
and torsion angles; correlations between e.s.d.'s in cell parameters are only
used when they are defined by crystal symmetry. An approximate (isotropic)
treatment of cell e.s.d.'s is used for estimating e.s.d.'s involving l.s.
planes.
;
loop_
    _geom_bond_atom_site_label_1
    _geom_bond_atom_site_label_2
    _geom_bond_site_symmetry_2
    _geom_bond_distance
    _geom_bond_publ_flag
    Zn1 O11 2_656 1.9248(13) ?
    Zn1 O11 . 1.9248(13) ?
    Zn1 N21 2_656 2.0621(16) ?
    Zn1 N21 . 2.0621(16) ?
    O11 C11 . 1.287(2) ?
    O12 C11 . 1.239(2) ?
    C11 C12 . 1.494(3) ?
    C12 C13 . 1.391(3) ?
    C12 C17 . 1.395(3) ?
    C13 C14 . 1.379(3) ?
    C13 H13 . 0.9500 ?
    C14 C15 . 1.383(3) ?
    C14 H14 . 0.9500 ?
    C15 C16 . 1.384(3) ?
    C15 H15 . 0.9500 ?
    C16 C17 . 1.377(3) ?
    C16 H16 . 0.9500 ?
    C17 H17 . 0.9500 ?
    N21 C21 . 1.336(2) ?
    N21 C25 . 1.349(2) ?
    N22 C30 . 1.355(3) ?
    N22 C27 . 1.359(3) ?
    N22 C26 . 1.457(3) ?
    C21 C22 . 1.373(3) ?
    C21 H21 . 0.9500 ?
    C22 C23 . 1.377(3) ?
    C22 H22 . 0.9500 ?
    C23 C24 . 1.387(3) ?
    C23 H23 . 0.9500 ?
    C24 C25 . 1.376(3) ?
    C24 C26 . 1.514(3) ?
    C25 H25 . 0.9500 ?
    C26 H26A . 0.9900 ?
    C26 H26B . 0.9900 ?
    C27 C28 . 1.359(3) ?
    C27 H27 . 0.9500 ?
    C28 C29 . 1.400(3) ?
    C28 H28 . 0.9500 ?
    C29 C30 . 1.359(3) ?
    C29 H29 . 0.9500 ?
    C30 H30 . 0.9500 ?
loop_
    _geom_angle_atom_site_label_1
    _geom_angle_atom_site_label_2
    _geom_angle_atom_site_label_3
    _geom_angle_site_symmetry_1
    _geom_angle_site_symmetry_3
    _geom_angle
    _geom_angle_publ_flag
    O11 Zn1 O11 2_656 . 139.60(9) ?
    O11 Zn1 N21 2_656 2_656 108.40(6) ?
    O11 Zn1 N21 . 2_656 97.49(6) ?
    O11 Zn1 N21 2_656 . 97.48(6) ?
    O11 Zn1 N21 . . 108.39(6) ?
    N21 Zn1 N21 2_656 . 99.58(9) ?
    C11 O11 Zn1 . . 113.47(13) ?
    O12 C11 O11 . . 122.87(19) ?
    O12 C11 C12 . . 121.42(19) ?
    O11 C11 C12 . . 115.70(18) ?
    C13 C12 C17 . . 118.95(19) ?
    C13 C12 C11 . . 120.95(18) ?
    C17 C12 C11 . . 120.04(18) ?
    C14 C13 C12 . . 120.5(2) ?
    C14 C13 H13 . . 119.8 ?
    C12 C13 H13 . . 119.8 ?
    C13 C14 C15 . . 119.9(2) ?
    C13 C14 H14 . . 120.0 ?
    C15 C14 H14 . . 120.0 ?
    C14 C15 C16 . . 120.2(2) ?
    C14 C15 H15 . . 119.9 ?
    C16 C15 H15 . . 119.9 ?
    C17 C16 C15 . . 119.9(2) ?
    C17 C16 H16 . . 120.0 ?
    C15 C16 H16 . . 120.0 ?
    C16 C17 C12 . . 120.5(2) ?
    C16 C17 H17 . . 119.8 ?
    C12 C17 H17 . . 119.8 ?
    C21 N21 C25 . . 117.83(17) ?
    C21 N21 Zn1 . . 120.05(14) ?
    C25 N21 Zn1 . . 122.09(13) ?
    C30 N22 C27 . . 108.97(18) ?
    C30 N22 C26 . . 125.30(19) ?
    C27 N22 C26 . . 125.43(19) ?
    N21 C21 C22 . . 122.29(19) ?
    N21 C21 H21 . . 118.9 ?
    C22 C21 H21 . . 118.9 ?
    C21 C22 C23 . . 119.3(2) ?
    C21 C22 H22 . . 120.3 ?
    C23 C22 H22 . . 120.3 ?
    C22 C23 C24 . . 119.6(2) ?
    C22 C23 H23 . . 120.2 ?
    C24 C23 H23 . . 120.2 ?
    C25 C24 C23 . . 117.37(19) ?
    C25 C24 C26 . . 120.30(18) ?
    C23 C24 C26 . . 122.32(19) ?
    N21 C25 C24 . . 123.58(18) ?
    N21 C25 H25 . . 118.2 ?
    C24 C25 H25 . . 118.2 ?
    N22 C26 C24 . . 112.46(17) ?
    N22 C26 H26A . . 109.1 ?
    C24 C26 H26A . . 109.1 ?
    N22 C26 H26B . . 109.1 ?
    C24 C26 H26B . . 109.1 ?
    H26A C26 H26B . . 107.8 ?
    N22 C27 C28 . . 108.1(2) ?
    N22 C27 H27 . . 125.9 ?
    C28 C27 H27 . . 125.9 ?
    C27 C28 C29 . . 107.3(2) ?
    C27 C28 H28 . . 126.3 ?
    C29 C28 H28 . . 126.3 ?
    C30 C29 C28 . . 107.3(2) ?
    C30 C29 H29 . . 126.3 ?
    C28 C29 H29 . . 126.3 ?
    N22 C30 C29 . . 108.3(2) ?
    N22 C30 H30 . . 125.9 ?
    C29 C30 H30 . . 125.9 ?
loop_
    _geom_torsion_atom_site_label_1
    _geom_torsion_atom_site_label_2
    _geom_torsion_atom_site_label_3
    _geom_torsion_atom_site_label_4
    _geom_torsion_site_symmetry_1
    _geom_torsion_site_symmetry_2
    _geom_torsion_site_symmetry_3
    _geom_torsion_site_symmetry_4
    _geom_torsion
    _geom_torsion_publ_flag
    O11 Zn1 O11 C11 2_656 . . . 56.95(13) ?
    N21 Zn1 O11 C11 2_656 . . . -172.84(13) ?
    N21 Zn1 O11 C11 . . . . -70.10(14) ?
    Zn1 O11 C11 O12 . . . . -10.7(3) ?
    Zn1 O11 C11 C12 . . . . 168.33(12) ?
    O12 C11 C12 C13 . . . . -164.0(2) ?
    O11 C11 C12 C13 . . . . 17.0(3) ?
    O12 C11 C12 C17 . . . . 18.9(3) ?
    O11 C11 C12 C17 . . . . -160.13(18) ?
    C17 C12 C13 C14 . . . . 1.1(3) ?
    C11 C12 C13 C14 . . . . -176.02(19) ?
    C12 C13 C14 C15 . . . . 0.5(3) ?
    C13 C14 C15 C16 . . . . -1.1(3) ?
    C14 C15 C16 C17 . . . . -0.1(4) ?
    C15 C16 C17 C12 . . . . 1.8(3) ?
    C13 C12 C17 C16 . . . . -2.3(3) ?
    C11 C12 C17 C16 . . . . 174.9(2) ?
    O11 Zn1 N21 C21 2_656 . . . -11.37(15) ?
    O11 Zn1 N21 C21 . . . . 137.18(14) ?
    N21 Zn1 N21 C21 2_656 . . . -121.55(16) ?
    O11 Zn1 N21 C25 2_656 . . . 166.58(15) ?
    O11 Zn1 N21 C25 . . . . -44.86(16) ?
    N21 Zn1 N21 C25 2_656 . . . 56.41(14) ?
    C25 N21 C21 C22 . . . . 0.7(3) ?
    Zn1 N21 C21 C22 . . . . 178.71(15) ?
    N21 C21 C22 C23 . . . . -1.2(3) ?
    C21 C22 C23 C24 . . . . 0.3(3) ?
    C22 C23 C24 C25 . . . . 1.0(3) ?
    C22 C23 C24 C26 . . . . -178.4(2) ?
    C21 N21 C25 C24 . . . . 0.8(3) ?
    Zn1 N21 C25 C24 . . . . -177.24(15) ?
    C23 C24 C25 N21 . . . . -1.6(3) ?
    C26 C24 C25 N21 . . . . 177.83(19) ?
    C30 N22 C26 C24 . . . . -70.4(3) ?
    C27 N22 C26 C24 . . . . 102.6(2) ?
    C25 C24 C26 N22 . . . . 153.59(19) ?
    C23 C24 C26 N22 . . . . -27.0(3) ?
    C30 N22 C27 C28 . . . . -0.7(3) ?
    C26 N22 C27 C28 . . . . -174.69(19) ?
    N22 C27 C28 C29 . . . . 0.2(3) ?
    C27 C28 C29 C30 . . . . 0.3(3) ?
    C27 N22 C30 C29 . . . . 0.9(3) ?
    C26 N22 C30 C29 . . . . 174.90(19) ?
    C28 C29 C30 N22 . . . . -0.8(3) ?
data_global
_journal_date_recd_electronic     2010-07-01
_journal_date_accepted     2010-07-16
_journal_name_full     'Acta Crystallographica, Section E'
_journal_year     2010
_journal_volume     66
_journal_issue      8
_journal_page_first     m980
_journal_page_last     m980
_journal_paper_category     QM
_journal_coeditor_code     DN2587
_publ_contact_author_name     'Youngmee Kim'
_publ_contact_author_address
;
Deaprtment of Chemistry and Nano Science, Ewha Womans University,
Seoul 120-750, Korea
;
_publ_contact_author_email     'ymeekim@ewha.ac.kr'
_publ_contact_author_fax     '+82-2-3277-3419'
_publ_contact_author_phone     '+82-2-3277-4164'
_publ_section_title
;
Dibenzoatobis[3-(pyrrol-1-ylmethyl)pyridine]zinc(II)
;
loop_
    _publ_author_name
    _publ_author_footnote
    _publ_author_address
    'Lee, Hong Gyu' .
;
Department of Fine Chemistry, and Eco-Product and Materials Education Center,
Seoul National University of Technology, Seoul 139-743, Republic of Korea
;
    'Kim, Jin Hoon' .
;
Department of Fine Chemistry, and Eco-Product and Materials Education Center,
Seoul National University of Technology, Seoul 139-743, Republic of Korea
;
    'Kim, Pan-Gi' .
;
Department of Forest & Environment Resources, Kyungpook National University,
Sangju 742-711, Republic of Korea
;
    'Kim, Cheal' .
;
Department of Fine Chemistry, and Eco-Product and Materials Education Center,
Seoul National University of Technology, Seoul 139-743, Republic of Korea
;
    'Kim, Youngmee' .
;
Deaprtment of Chemistry and Nano Science, Ewha Womans University, Seoul 120-750,
Republic of Korea
;
