# Supplementary material for: Dibenzoatobis[3-(pyrrol-1-ylmeth­yl)pyridine]­zinc(II)
Source: Acta Crystallogr Sect E Struct Rep Online. 2010 Jul 21;66(Pt 8):m980. doi: 10.1107/S1600536810028503 (PMC3007343; doi:10.1107/S1600536810028503)
Supplement: Supplementary file 2 [file e-66-0m980-Isup2.hkl]

# 
# h,k,l, Fc-squared, Fo-squared, sigma(Fo-squared) and status flag 
# 
data_I
_shelx_title ' yk766P2c in P2/c' 
_shelx_refln_list_code          4 
_shelx_F_calc_maximum      177.75 
_exptl_crystal_F_000       648.00 
_reflns_d_resolution_high  0.8109 
 
loop_ 
 _symmetry_equiv_pos_as_xyz 
 'x, y, z' 
 '-x, y, -z+1/2' 
 '-x, -y, -z' 
 'x, -y, z-1/2' 
 
_cell_length_a    14.4347 
_cell_length_b     9.4399 
_cell_length_c    11.1959 
_cell_angle_alpha  90.000 
_cell_angle_beta  102.896 
_cell_angle_gamma  90.000 
 
_shelx_F_squared_multiplier     1.000 
 
loop_ 
 _refln_index_h 
 _refln_index_k 
 _refln_index_l 
 _refln_F_squared_calc 
 _refln_F_squared_meas 
 _refln_F_squared_sigma 
 _refln_observed_status 
   2   0   0      162.91      151.22     11.67 o 
   3   0   0    10360.54    10793.99     96.88 o 
   4   0   0       46.44       66.64     13.18 o 
   5   0   0       80.82       53.27      5.75 o 
   6   0   0     1390.37     1455.84     50.82 o 
   7   0   0     6749.56     6114.37    110.68 o 
   8   0   0     6236.41     5902.79    117.21 o 
   9   0   0     2427.11     2068.24     76.68 o 
  10   0   0       11.45       26.60     22.46 o 
  11   0   0      431.86      392.42     46.56 o 
  12   0   0      677.70      683.43     58.98 o 
  13   0   0       98.30       81.95     33.26 o 
  14   0   0      251.39      218.98     43.42 o 
  15   0   0      349.85      369.70     54.09 o 
  16   0   0      215.10      196.14     50.70 o 
  17   0   0       15.34       13.18     40.03 o 
   0   1   0     4235.63     4547.71     33.23 o 
   1   1   0     2080.27     2472.67    113.99 o 
   2   1   0     4771.10     4972.45     94.18 o 
   3   1   0      755.79      756.49     22.10 o 
   4   1   0     1375.66     1204.03     54.83 o 
   5   1   0     1153.32     1034.31     31.03 o 
   6   1   0      991.90      949.47     20.15 o 
   7   1   0     3569.04     3381.30     38.65 o 
   8   1   0      932.95      896.34     21.99 o 
   9   1   0      891.48      797.83     62.93 o 
  10   1   0      411.96      367.03     29.01 o 
  11   1   0      624.44      520.39     74.04 o 
  12   1   0     1242.38     1162.35     50.40 o 
  13   1   0      248.72      257.77     30.70 o 
  14   1   0      176.75      193.41     31.32 o 
  15   1   0       94.58       91.89     28.98 o 
  16   1   0      248.16      275.25     39.31 o 
  17   1   0      136.01      134.11     35.47 o 
   0   2   0     1465.88     1754.46    240.32 o 
   1   2   0      395.94      375.89     13.60 o 
   2   2   0     2751.96     2950.96    103.83 o 
   3   2   0     1519.72     1627.31     27.24 o 
   4   2   0     1182.01     1252.24     15.64 o 
   5   2   0        4.37        2.01      3.81 o 
   6   2   0      194.26      173.82      8.13 o 
   7   2   0       98.61       90.19      6.79 o 
   8   2   0     2447.83     2488.27     97.32 o 
   9   2   0      483.25      501.80     30.05 o 
  10   2   0      363.78      314.10     27.82 o 
  11   2   0     1116.59     1099.37     46.71 o 
  12   2   0       61.53       56.15     20.41 o 
  13   2   0      165.81      148.30     26.75 o 
  14   2   0      279.51      269.09     33.90 o 
  15   2   0       19.16        8.15     23.42 o 
  16   2   0       22.36       25.32     25.29 o 
  17   2   0       25.27       57.32     31.68 o 
   0   3   0     2431.10     2578.22    160.32 o 
   1   3   0     4015.26     4346.38    181.07 o 
   2   3   0        1.89        4.81      4.47 o 
   3   3   0      549.04      581.79     15.06 o 
   4   3   0       43.08       41.36      5.53 o 
   5   3   0     1492.74     1576.53     45.66 o 
   6   3   0      353.32      343.90     11.14 o 
   7   3   0        7.26        4.32      5.85 o 
   8   3   0      339.21      389.26     20.29 o 
   9   3   0       96.26       86.13     13.68 o 
  10   3   0      300.60      290.05     28.43 o 
  11   3   0      188.58      144.46     24.49 o 
  12   3   0      185.88      188.80     26.49 o 
  13   3   0        1.86        7.44     19.37 o 
  14   3   0      409.30      394.19     40.01 o 
  15   3   0       54.21       31.31     24.62 o 
  16   3   0        1.11        0.86     26.52 o 
   0   4   0     2362.13     2152.56     69.84 o 
   1   4   0      141.31      158.24     11.88 o 
   2   4   0        2.82        1.07      5.12 o 
   3   4   0        6.46        4.82      5.71 o 
   4   4   0       30.23       34.14      7.20 o 
   5   4   0      425.82      409.58     15.41 o 
   6   4   0      226.87      229.82     17.30 o 
   7   4   0     1750.51     1765.61     75.39 o 
   8   4   0      918.22     1011.03     26.53 o 
   9   4   0        2.34        2.83      9.55 o 
  10   4   0       18.89       26.35     13.88 o 
  11   4   0      315.30      355.04     36.14 o 
  12   4   0      105.06      104.03     25.56 o 
  13   4   0       51.91       65.67     23.59 o 
  14   4   0      353.45      316.50     41.41 o 
  15   4   0       69.66      100.94     32.31 o 
  16   4   0      138.03      156.08     35.18 o 
   0   5   0     2157.52     2021.81     66.76 o 
   1   5   0      558.01      559.97     23.58 o 
   2   5   0      120.52      141.31     13.15 o 
   3   5   0     1411.04     1432.94     63.47 o 
   4   5   0     1713.87     1776.82    107.83 o 
   5   5   0      629.99      619.72     20.67 o 
   6   5   0     1617.40     1794.38     93.83 o 
   7   5   0      482.48      512.46     21.17 o 
   8   5   0      868.22      882.10     43.11 o 
   9   5   0      385.22      371.07     25.25 o 
  10   5   0       46.42       50.91     20.58 o 
  11   5   0      184.97      203.15     28.69 o 
  12   5   0      592.48      617.98     45.43 o 
  13   5   0      158.66      171.24     31.32 o 
  14   5   0      102.64      112.93     30.79 o 
  15   5   0      366.36      408.15     44.00 o 
   0   6   0     2791.53     2858.85     88.22 o 
   1   6   0     1932.71     1849.02     93.30 o 
   2   6   0       13.42       11.37      9.94 o 
   3   6   0     1045.89      981.33     44.28 o 
   4   6   0     2097.58     2154.18     59.41 o 
   5   6   0     1020.51     1027.47     33.54 o 
   6   6   0     1016.64      972.29     32.97 o 
   7   6   0     1400.17     1404.21     41.60 o 
   8   6   0     2066.13     2071.43     61.24 o 
   9   6   0      168.48      153.62     20.06 o 
  10   6   0       39.41       50.80     22.42 o 
  11   6   0     1132.50     1073.55     55.49 o 
  12   6   0      136.75      184.82     32.92 o 
  13   6   0      647.29      723.75     53.14 o 
  14   6   0      372.42      362.02     43.46 o 
   0   7   0        8.58       13.18     19.83 o 
   1   7   0     1078.63     1115.81     44.68 o 
   2   7   0     1110.49     1064.02     35.71 o 
   3   7   0      926.74      903.24     74.91 o 
   4   7   0     1710.30     1641.22     83.29 o 
   5   7   0     1711.90     1710.92     45.68 o 
   6   7   0     1050.24     1022.71     37.16 o 
   7   7   0      105.28       97.17     18.33 o 
   8   7   0      189.64      177.54     26.17 o 
   9   7   0       16.40       18.75     16.01 o 
  10   7   0      100.34      132.82     28.68 o 
  11   7   0      244.91      271.88     36.57 o 
  12   7   0      194.55      257.39     37.62 o 
  13   7   0      249.04      256.20     39.61 o 
   0   8   0      419.27      440.86     49.19 o 
   1   8   0      249.54      255.80     28.08 o 
   2   8   0      106.12      111.63     17.86 o 
   3   8   0        7.33        8.66     13.93 o 
   4   8   0      176.46      154.57     20.42 o 
   5   8   0      212.01      222.04     23.29 o 
   6   8   0       51.67       47.70     17.12 o 
   7   8   0      409.54      409.29     29.41 o 
   8   8   0       35.58       38.09     22.70 o 
   9   8   0        7.18       10.58     21.59 o 
  10   8   0       88.11      105.64     29.53 o 
  11   8   0       16.28       12.69     26.37 o 
  12   8   0       20.59       12.30     27.52 o 
   0   9   0       93.09      110.06     34.13 o 
   1   9   0      759.23      679.98     43.28 o 
   2   9   0      154.71      174.96     27.15 o 
   3   9   0       25.23       21.06     16.91 o 
   4   9   0        0.03        5.48     15.86 o 
   5   9   0        0.04        3.16     16.30 o 
   6   9   0       10.95        8.15     17.66 o 
   7   9   0       10.05        8.48     19.48 o 
   8   9   0      203.07      212.40     34.03 o 
   9   9   0        1.28       -4.32     24.98 o 
  10   9   0        1.88        7.04     26.04 o 
  11   9   0        0.25       10.93     26.98 o 
   0  10   0      761.67      669.13     68.27 o 
   1  10   0      151.16      138.86     30.19 o 
   2  10   0        0.71       -7.87     20.16 o 
   3  10   0      292.79      305.32     37.35 o 
   4  10   0       83.34       74.53     22.44 o 
   5  10   0        0.69       -4.20     19.69 o 
   6  10   0        1.01        7.71     20.72 o 
   7  10   0       44.20       59.29     28.78 o 
   8  10   0      517.67      537.23     68.39 o 
   0  11   0       10.80        5.40     34.76 o 
   1  11   0        2.99        6.04     22.36 o 
   2  11   0        1.63        2.08     23.76 o 
   3  11   0       40.37       55.98     28.89 o 
   4  11   0      247.13      212.24     37.03 o 
   5  11   0      164.91      185.07     30.79 o 
 -17   1   1      150.59      132.33     35.00 o 
 -16   1   1      442.14      449.38     44.28 o 
 -15   1   1        5.74        2.51     23.38 o 
 -14   1   1      114.95       96.52     26.34 o 
 -13   1   1       52.84       63.82     22.33 o 
 -12   1   1       65.91       59.24     20.23 o 
 -11   1   1      387.32      344.95     29.10 o 
 -10   1   1        1.28       -4.64     13.75 o 
  -9   1   1      176.31      146.32     18.97 o 
  -8   1   1        1.89       -0.59      6.03 o 
  -7   1   1      133.55      146.71     10.18 o 
  -6   1   1        3.70        6.07      5.27 o 
  -5   1   1      203.23      233.43     13.60 o 
  -4   1   1      163.94      149.43      7.07 o 
  -3   1   1     1902.25     1946.28     44.92 o 
  -2   1   1     1602.09     1629.79     69.97 o 
  -1   1   1      412.34      457.44     13.04 o 
   0   1   1      471.41      468.88     12.29 o 
   1   1   1     2965.10     3074.56    167.06 o 
   2   1   1     7598.48     7662.29    243.71 o 
   3   1   1    13955.21    14592.64    683.83 o 
   4   1   1       69.31       82.04     11.27 o 
   5   1   1     2151.74     2214.35     42.35 o 
   6   1   1      704.85      722.83     28.75 o 
   7   1   1      333.21      314.83     15.08 o 
   8   1   1     1063.52     1153.07     25.44 o 
   9   1   1      642.32      626.02     34.07 o 
  10   1   1     1277.39     1210.23     72.72 o 
  11   1   1      160.88      160.27     25.29 o 
  12   1   1      109.36       89.05     22.19 o 
  13   1   1       37.58       40.71     22.66 o 
  14   1   1       28.49       42.94     23.81 o 
  15   1   1       29.05       38.15     35.14 o 
  16   1   1        9.11       13.91     26.66 o 
 -17   2   1       55.51       73.93     30.79 o 
 -16   2   1       26.32       27.40     27.63 o 
 -15   2   1       27.55       25.31     25.23 o 
 -14   2   1      510.10      476.67     40.04 o 
 -13   2   1       58.17       54.10     21.43 o 
 -12   2   1       24.16       28.45     18.90 o 
 -11   2   1     3690.80     3517.81     78.52 o 
 -10   2   1     2539.64     2521.21     63.22 o 
  -9   2   1      342.83      350.71     26.41 o 
  -8   2   1       34.82       31.74      9.13 o 
  -7   2   1      123.98      138.65      8.83 o 
  -6   2   1       48.77       39.00      6.02 o 
  -5   2   1      671.18      630.53     18.61 o 
  -4   2   1     9473.42    10190.76    331.61 o 
  -3   2   1    15664.54    15600.91    696.24 o 
  -2   2   1    31594.29    29656.66   2528.85 o 
  -1   2   1     4087.54     4430.91    116.16 o 
   0   2   1       42.33       30.95      5.21 o 
   1   2   1    12464.57    12860.60    128.90 o 
   2   2   1     2233.24     2385.43     53.34 o 
   3   2   1     2066.60     2208.42    155.44 o 
   4   2   1     7645.90     7658.23    199.45 o 
   5   2   1     7329.27     8033.20    110.61 o 
   6   2   1      400.27      395.21     14.10 o 
   7   2   1        7.13       21.39      7.17 o 
   8   2   1      852.84      904.83     53.13 o 
   9   2   1      630.50      555.94     33.54 o 
  10   2   1      365.41      363.54     30.83 o 
  11   2   1      305.27      328.69     31.72 o 
  12   2   1      723.71      741.20     44.05 o 
  13   2   1      131.05      114.79     26.00 o 
  14   2   1      217.62      192.01     30.83 o 
  15   2   1      148.42      134.29     32.50 o 
  16   2   1      234.73      280.39     40.69 o 
 -17   3   1      164.30      194.49     39.16 o 
 -16   3   1      134.33      147.37     33.16 o 
 -15   3   1      238.33      254.68     36.91 o 
 -14   3   1      522.07      482.94     32.40 o 
 -13   3   1      114.53      134.29     21.02 o 
 -12   3   1      406.28      367.43     26.74 o 
 -11   3   1     2830.01     2875.63     81.19 o 
 -10   3   1     1390.46     1372.93     62.64 o 
  -9   3   1     1273.71     1298.35     33.74 o 
  -8   3   1     2307.00     2363.56     98.08 o 
  -7   3   1     1658.36     1693.59     24.33 o 
  -6   3   1     4788.44     5085.84    116.87 o 
  -5   3   1     4512.61     4464.34    142.97 o 
  -4   3   1     1329.16     1281.64     48.87 o 
  -3   3   1     8472.44     8920.91    245.38 o 
  -2   3   1     4410.75     4771.33    188.55 o 
  -1   3   1      882.94     1106.35     66.16 o 
   0   3   1       35.77       25.12      5.34 o 
   1   3   1     3204.27     3318.47    165.07 o 
   2   3   1     5092.92     5443.13    207.56 o 
   3   3   1     1140.64     1121.80     38.55 o 
   4   3   1      785.25      728.98     18.20 o 
   5   3   1      966.61      910.29     17.69 o 
   6   3   1        7.29       11.13      6.52 o 
   7   3   1      105.36      100.58     12.45 o 
   8   3   1      891.07      876.05     23.46 o 
   9   3   1     1459.65     1433.81     40.07 o 
  10   3   1     1072.57     1030.36     49.63 o 
  11   3   1      255.72      252.68     28.83 o 
  12   3   1      401.74      430.23     41.66 o 
  13   3   1      715.93      704.22     47.38 o 
  14   3   1      299.28      322.58     37.79 o 
  15   3   1       52.74       60.68     29.10 o 
  16   3   1      290.54      388.75     45.57 o 
 -16   4   1      139.83      140.43     35.59 o 
 -15   4   1      284.63      363.46     54.65 o 
 -14   4   1      151.37      132.88     30.65 o 
 -13   4   1      253.65      240.42     32.57 o 
 -12   4   1      100.62      124.02     22.07 o 
 -11   4   1      361.01      336.29     25.14 o 
 -10   4   1     4571.59     4740.21    216.37 o 
  -9   4   1     1254.54     1347.73     31.39 o 
  -8   4   1      719.32      795.44     24.13 o 
  -7   4   1      599.37      608.37     23.47 o 
  -6   4   1       10.18       20.85      7.77 o 
  -5   4   1      101.79      106.92     10.00 o 
  -4   4   1      400.09      402.26     15.04 o 
  -3   4   1     6661.05     7068.62    405.59 o 
  -2   4   1      632.26      673.97     17.66 o 
  -1   4   1      115.88      103.90      9.02 o 
   0   4   1     2265.97     2249.66     45.30 o 
   1   4   1      751.13      683.03     18.58 o 
   2   4   1      104.43       66.19      8.05 o 
   3   4   1      150.25      125.04      8.26 o 
   4   4   1     1342.60     1316.14     22.45 o 
   5   4   1      528.55      555.97     27.29 o 
   6   4   1     1493.85     1491.05     34.15 o 
   7   4   1      210.04      204.01     13.59 o 
   8   4   1     1060.28     1072.64     22.85 o 
   9   4   1     3195.13     3305.45     76.19 o 
  10   4   1      236.97      236.04     27.69 o 
  11   4   1      730.97      703.39     59.36 o 
  12   4   1      311.18      319.34     46.12 o 
  13   4   1       13.96        8.59     22.01 o 
  14   4   1      116.93      128.01     31.72 o 
  15   4   1      246.07      291.51     40.84 o 
 -15   5   1       74.33       86.02     31.81 o 
 -14   5   1        1.82       -2.24     23.06 o 
 -13   5   1       57.09       63.06     26.15 o 
 -12   5   1      213.44      230.66     31.04 o 
 -11   5   1       34.00       20.60     19.68 o 
 -10   5   1      265.71      266.77     29.50 o 
  -9   5   1        2.41       -2.89     10.44 o 
  -8   5   1        2.44       -0.34     11.59 o 
  -7   5   1      215.96      243.39     15.76 o 
  -6   5   1      282.82      309.68     16.65 o 
  -5   5   1      156.24      143.46     12.18 o 
  -4   5   1       70.43       65.33      9.84 o 
  -3   5   1     1457.28     1469.24     34.88 o 
  -2   5   1       58.00       53.95     10.07 o 
  -1   5   1     1881.95     1955.81     74.19 o 
   0   5   1      850.57      866.64     36.53 o 
   1   5   1       28.67       21.98      7.72 o 
   2   5   1     3693.03     3725.10    123.16 o 
   3   5   1      969.68     1039.18     31.06 o 
   4   5   1      139.36      149.77     10.39 o 
   5   5   1        8.84       11.22      8.38 o 
   6   5   1      540.65      541.30     20.79 o 
   7   5   1      359.67      373.05     17.37 o 
   8   5   1      495.46      496.84     27.35 o 
   9   5   1      453.05      452.78     27.92 o 
  10   5   1       25.11       22.28     19.48 o 
  11   5   1       39.87       48.41     21.90 o 
  12   5   1       12.48       22.47     22.83 o 
  13   5   1       35.72       56.79     25.51 o 
  14   5   1       77.74       78.99     29.30 o 
  15   5   1      228.83      226.31     39.58 o 
 -15   6   1        0.01       -3.35     27.60 o 
 -14   6   1        0.34       -1.20     26.15 o 
 -13   6   1       71.98       64.33     27.14 o 
 -12   6   1        2.75       -3.72     21.88 o 
 -11   6   1       77.84       85.00     24.51 o 
 -10   6   1       76.82       76.04     21.83 o 
  -9   6   1       15.22       22.20     13.41 o 
  -8   6   1        2.59        1.16     15.54 o 
  -7   6   1      193.31      192.32     18.71 o 
  -6   6   1       79.77       75.69     12.59 o 
  -5   6   1       67.76       79.46     12.33 o 
  -4   6   1        1.56       -3.58      8.49 o 
  -3   6   1       53.15       65.20     12.84 o 
  -2   6   1        7.64        2.29      9.22 o 
  -1   6   1      161.09      129.98     31.75 o 
   0   6   1      400.29      377.78     29.24 o 
   1   6   1      500.06      516.94     24.54 o 
   2   6   1        6.90        8.74     10.38 o 
   3   6   1      100.09      103.53     14.46 o 
   4   6   1       72.56       81.40     14.26 o 
   5   6   1        8.39        6.24     10.94 o 
   6   6   1        0.00        1.62     11.73 o 
   7   6   1       39.69       37.39     13.84 o 
   8   6   1       76.71       90.85     17.50 o 
   9   6   1        0.73       -1.11     13.90 o 
  10   6   1        0.17       -6.91     18.39 o 
  11   6   1       66.07       73.20     25.24 o 
  12   6   1      111.84      112.08     29.19 o 
  13   6   1        4.43        1.00     25.46 o 
  14   6   1        5.10        3.02     27.27 o 
 -14   7   1      130.48      127.17     35.01 o 
 -13   7   1       51.56       52.14     28.21 o 
 -12   7   1       14.09       13.31     24.00 o 
 -11   7   1       34.28       40.70     24.64 o 
 -10   7   1       86.23      123.46     26.61 o 
  -9   7   1        1.24       -6.41     18.18 o 
  -8   7   1       71.47       73.16     21.61 o 
  -7   7   1        2.64       11.97     13.36 o 
  -6   7   1      292.38      310.20     23.73 o 
  -5   7   1     1022.96      977.23     43.22 o 
  -4   7   1      203.12      227.72     20.32 o 
  -3   7   1     1663.98     1647.02     79.46 o 
  -2   7   1      117.53      108.11     16.26 o 
  -1   7   1        4.66       -6.56     12.34 o 
   0   7   1      161.67      142.47     21.42 o 
   1   7   1       78.91       80.93     15.21 o 
   2   7   1      565.19      567.84     39.23 o 
   3   7   1      435.24      444.90     33.52 o 
   4   7   1      628.98      639.67     30.24 o 
   5   7   1      664.74      671.13     37.54 o 
   6   7   1      436.76      467.24     40.53 o 
   7   7   1       86.73       81.46     17.52 o 
   8   7   1      170.35      180.81     27.62 o 
   9   7   1      233.72      234.44     25.20 o 
  10   7   1       13.94       21.98     21.19 o 
  11   7   1       15.86       26.01     25.36 o 
  12   7   1      133.12      145.39     33.63 o 
  13   7   1      160.96      188.66     37.01 o 
 -12   8   1        4.92       31.27     27.15 o 
 -11   8   1      100.68      146.57     32.81 o 
 -10   8   1      761.59      863.17     54.29 o 
  -9   8   1       33.11       10.84     22.12 o 
  -8   8   1        2.41       -3.11     19.56 o 
  -7   8   1      525.29      555.19     33.09 o 
  -6   8   1      210.11      223.46     23.59 o 
  -5   8   1        2.77        2.52     14.11 o 
  -4   8   1        8.28       13.03     14.42 o 
  -3   8   1     2477.59     2309.17    108.38 o 
  -2   8   1      770.84      740.40     40.49 o 
  -1   8   1       13.93       -1.33     15.17 o 
   0   8   1      425.75      400.51     36.08 o 
   1   8   1     1257.53     1199.23     50.37 o 
   2   8   1      551.01      538.75     30.21 o 
   3   8   1      468.17      460.94     28.83 o 
   4   8   1     1613.62     1641.78    101.27 o 
   5   8   1      733.61      717.65     34.73 o 
   6   8   1      403.58      419.68     29.38 o 
   7   8   1       42.77       50.05     18.85 o 
   8   8   1      578.20      528.21     41.53 o 
   9   8   1      637.21      592.70     37.45 o 
  10   8   1        5.61       -3.68     24.19 o 
  11   8   1      302.00      339.28     41.69 o 
  12   8   1      289.25      313.45     42.55 o 
 -11   9   1       27.02       42.39     28.58 o 
 -10   9   1       61.07       87.09     44.93 o 
  -9   9   1      259.41      242.46     36.14 o 
  -8   9   1      330.41      352.99     39.42 o 
  -7   9   1      216.99      220.74     27.36 o 
  -6   9   1      637.25      641.61     37.35 o 
  -5   9   1      519.21      565.99     34.85 o 
  -4   9   1      168.31      175.37     23.30 o 
  -3   9   1      175.82      138.66     26.08 o 
  -2   9   1        3.54        1.84     16.90 o 
  -1   9   1       84.08       84.53     23.50 o 
   0   9   1      420.27      429.05     37.05 o 
   1   9   1      684.82      598.02     42.23 o 
   2   9   1      919.86      881.22     48.27 o 
   3   9   1      712.71      705.72     36.24 o 
   4   9   1      236.27      214.21     24.49 o 
   5   9   1      200.42      219.07     25.83 o 
   6   9   1      415.16      395.56     31.72 o 
   7   9   1       56.80       63.40     21.64 o 
   8   9   1      253.00      330.47     66.89 o 
   9   9   1      550.75      602.66     48.28 o 
  10   9   1      281.74      295.25     41.20 o 
  -9  10   1      223.46      264.62     51.58 o 
  -8  10   1       39.79       58.57     30.37 o 
  -7  10   1      394.33      416.34     35.71 o 
  -6  10   1      272.34      308.26     31.95 o 
  -5  10   1      117.29      126.33     25.15 o 
  -4  10   1      926.66      914.03     54.06 o 
  -3  10   1      509.54      506.38     44.32 o 
  -2  10   1      364.47      351.22     38.66 o 
  -1  10   1      124.07      115.53     28.78 o 
   0  10   1        1.94       -2.82     22.22 o 
   1  10   1        8.09        6.50     22.83 o 
   2  10   1       26.30       11.74     21.96 o 
   3  10   1      194.30      189.05     33.03 o 
   4  10   1      140.05      143.67     25.49 o 
   5  10   1      133.80      147.46     26.54 o 
   6  10   1       19.76       33.68     21.42 o 
   7  10   1       40.42       36.32     28.40 o 
   8  10   1      207.80      208.45     36.95 o 
  -5  11   1      131.71      117.68     33.80 o 
  -4  11   1      109.53      113.87     31.87 o 
  -3  11   1        3.60        0.45     24.38 o 
  -2  11   1        8.11        7.23     24.37 o 
  -1  11   1       18.35       -3.50     23.80 o 
   0  11   1       41.12       55.88     26.31 o 
   1  11   1      362.73      376.10     46.62 o 
   2  11   1       41.44       75.38     28.97 o 
   3  11   1       31.13       37.45     27.27 o 
   4  11   1       77.28       41.98     28.16 o 
   5  11   1        1.99       -3.90     22.55 o 
 -17   0   2      414.14      366.06     62.50 o 
 -16   0   2       45.97       84.96     42.67 o 
 -15   0   2       19.91       19.70     33.76 o 
 -14   0   2      960.41      996.29     71.03 o 
 -13   0   2     5519.78     4868.48    138.92 o 
 -12   0   2      137.83      112.82     32.50 o 
 -11   0   2       55.25       61.74     24.35 o 
 -10   0   2     1984.44     1919.28     75.80 o 
  -9   0   2      101.00       74.42     22.59 o 
  -8   0   2      236.86      181.21     25.60 o 
  -7   0   2     1073.25      937.18     43.67 o 
  -6   0   2     3819.81     3850.94    299.61 o 
  -5   0   2      704.02      725.98     44.68 o 
  -4   0   2      195.19      195.30     19.70 o 
  -3   0   2      957.02      993.42     17.78 o 
  -2   0   2     1442.17     1456.70     16.58 o 
  -1   0   2     6324.59     6814.42    495.38 o 
   0   0   2     5215.04     5606.47    139.06 o 
   1   0   2    16416.58    14564.49     89.60 o 
   2   0   2     4293.50     4369.70    430.38 o 
   3   0   2     3801.97     3696.85     62.81 o 
   4   0   2       33.00       58.80      8.88 o 
   5   0   2     2458.63     2148.36     37.84 o 
   6   0   2     6609.58     6921.53    267.05 o 
   7   0   2     1046.03      979.63     39.59 o 
   8   0   2     1636.91     1544.76    128.19 o 
   9   0   2     2631.33     2245.44     84.71 o 
  10   0   2      543.87      440.73     48.31 o 
  11   0   2       31.20       56.35     29.99 o 
  12   0   2      213.20      212.08     41.79 o 
  13   0   2       54.94       87.84     34.51 o 
  14   0   2      169.67      163.77     45.68 o 
  15   0   2      650.34      570.74     69.52 o 
  16   0   2      173.46      158.87     50.45 o 
 -17   1   2        1.65        3.72     27.95 o 
 -16   1   2      181.68      187.49     39.28 o 
 -15   1   2      293.65      301.82     35.97 o 
 -14   1   2       84.11       76.05     23.69 o 
 -13   1   2     1388.85     1297.58     54.53 o 
 -12   1   2      482.82      502.83     37.02 o 
 -11   1   2      290.69      278.18     26.75 o 
 -10   1   2      539.69      517.14     31.41 o 
  -9   1   2      568.13      502.20     28.61 o 
  -8   1   2     1496.55     1462.05     29.33 o 
  -7   1   2      283.22      262.14     12.92 o 
  -6   1   2     1298.01     1287.48     18.90 o 
  -5   1   2       59.54       59.72      5.21 o 
  -4   1   2      693.56      709.99     22.82 o 
  -3   1   2      688.04      687.30     12.30 o 
  -2   1   2     9069.42     9075.46    406.45 o 
  -1   1   2    20137.07    18033.96   1273.09 o 
   0   1   2     8621.49     9397.01    378.50 o 
   1   1   2       79.29       81.33      6.23 o 
   2   1   2       11.58       19.77      4.85 o 
   3   1   2     4502.83     4192.20    203.74 o 
   4   1   2      317.09      371.30     12.44 o 
   5   1   2      573.86      516.59     14.76 o 
   6   1   2     8361.72     8205.11    166.68 o 
   7   1   2     2160.57     2086.82     66.06 o 
   8   1   2     2076.76     1964.90    130.81 o 
   9   1   2      662.96      541.30     32.38 o 
  10   1   2       75.53       47.78     19.11 o 
  11   1   2      395.65      400.94     34.89 o 
  12   1   2      189.32      182.55     28.57 o 
  13   1   2       48.68       60.07     25.29 o 
  14   1   2      270.80      283.85     37.05 o 
  15   1   2      149.88      149.45     33.57 o 
  16   1   2       54.42       55.18     28.24 o 
 -17   2   2        0.60        1.26     27.86 o 
 -16   2   2        7.67        8.46     25.98 o 
 -15   2   2       47.01       27.08     24.71 o 
 -14   2   2      154.87      173.02     29.64 o 
 -13   2   2      463.20      419.57     36.01 o 
 -12   2   2      947.17      908.36     45.44 o 
 -11   2   2      212.77      223.03     26.00 o 
 -10   2   2      118.47      121.19     19.16 o 
  -9   2   2      405.84      348.75     25.99 o 
  -8   2   2      104.78      112.18     10.24 o 
  -7   2   2      105.77      105.71      7.29 o 
  -6   2   2      188.92      174.83      8.02 o 
  -5   2   2     4343.77     4458.68     72.64 o 
  -4   2   2     4978.55     5253.42    157.26 o 
  -3   2   2     5148.81     5275.54    211.94 o 
  -2   2   2    10000.50    10887.79    370.45 o 
  -1   2   2      368.77      374.29     10.57 o 
   0   2   2     2344.37     2315.54    112.36 o 
   1   2   2     3236.58     3109.09    111.13 o 
   2   2   2      676.58      699.15     18.00 o 
   3   2   2      231.78      240.82     10.83 o 
   4   2   2     2613.99     2613.94     81.24 o 
   5   2   2     1075.74     1130.00     53.25 o 
   6   2   2      946.67      891.71     21.02 o 
   7   2   2     2443.54     2398.30     39.85 o 
   8   2   2       65.26       56.84      9.79 o 
   9   2   2      194.53      197.94     17.81 o 
  10   2   2      339.74      369.84     31.18 o 
  11   2   2        5.99       12.23     17.52 o 
  12   2   2       85.80       98.31     24.19 o 
  13   2   2      138.32      154.40     29.15 o 
  14   2   2       32.77       47.37     25.70 o 
  15   2   2      317.33      310.79     39.92 o 
  16   2   2      341.71      309.72     60.74 o 
 -17   3   2        0.06      -11.80     27.75 o 
 -16   3   2       46.02       36.24     22.92 o 
 -15   3   2       20.03       27.76     20.37 o 
 -14   3   2      100.18       87.67     20.88 o 
 -13   3   2      279.79      275.91     25.47 o 
 -12   3   2      129.56      112.72     18.57 o 
 -11   3   2      179.12      183.87     20.15 o 
 -10   3   2      135.59      116.20     16.75 o 
  -9   3   2      531.33      538.86     20.83 o 
  -8   3   2       57.54       59.62      9.92 o 
  -7   3   2      322.95      351.22     13.34 o 
  -6   3   2      138.96      154.75     10.30 o 
  -5   3   2      167.56      179.07      9.71 o 
  -4   3   2       68.40       80.19      7.07 o 
  -3   3   2      627.83      728.14     59.45 o 
  -2   3   2     3594.28     4109.58    210.26 o 
  -1   3   2        6.36        6.31      5.13 o 
   0   3   2       98.94      100.66      9.57 o 
   1   3   2     1009.70     1062.12     38.86 o 
   2   3   2        1.77       -0.21      6.07 o 
   3   3   2      900.61      986.01     47.53 o 
   4   3   2      655.51      791.30     23.55 o 
   5   3   2       70.36       75.16      9.23 o 
   6   3   2      226.62      264.21     14.53 o 
   7   3   2        1.19       -2.66      7.99 o 
   8   3   2        8.81        8.26      9.11 o 
   9   3   2       48.97       45.88     13.75 o 
  10   3   2        6.93       -4.99     16.81 o 
  11   3   2        7.78       13.12     19.21 o 
  12   3   2       18.73       14.95     20.28 o 
  13   3   2        5.83       20.11     22.74 o 
  14   3   2        1.59       -3.84     24.30 o 
  15   3   2       32.10       38.20     26.53 o 
  16   3   2       32.18       41.60     29.81 o 
 -16   4   2       59.96       69.73     31.54 o 
 -15   4   2      165.52      174.96     33.36 o 
 -14   4   2        9.33        2.42     17.97 o 
 -13   4   2      390.96      380.06     28.98 o 
 -12   4   2       46.85       62.48     17.07 o 
 -11   4   2       94.01       83.49     17.04 o 
 -10   4   2      144.08      147.50     18.52 o 
  -9   4   2      710.62      725.22     24.68 o 
  -8   4   2      415.81      392.94     18.56 o 
  -7   4   2     1842.44     1756.81     30.57 o 
  -6   4   2     7450.92     8071.66    191.08 o 
  -5   4   2     1198.13     1254.09     38.53 o 
  -4   4   2      222.57      201.59     10.87 o 
  -3   4   2        1.70        2.05      5.54 o 
  -2   4   2        7.86        6.73      5.35 o 
  -1   4   2     1070.59     1131.71     73.61 o 
   0   4   2      988.94     1016.99     33.36 o 
   1   4   2     2130.52     2131.95     78.64 o 
   2   4   2      995.77     1034.01     27.18 o 
   3   4   2     1845.47     1908.05     36.68 o 
   4   4   2        9.42        8.01      5.70 o 
   5   4   2       71.27       95.95      9.41 o 
   6   4   2      288.10      307.87     16.59 o 
   7   4   2       43.41       43.22     10.52 o 
   8   4   2      236.38      242.68     16.51 o 
   9   4   2      386.50      421.76     26.67 o 
  10   4   2       75.72       86.80     22.66 o 
  11   4   2      131.58      145.67     26.40 o 
  12   4   2      615.21      590.17     44.45 o 
  13   4   2       76.64       53.74     26.66 o 
  14   4   2      113.18      129.33     31.44 o 
  15   4   2      330.75      350.35     44.14 o 
 -16   5   2      333.04      317.90     43.88 o 
 -15   5   2        6.49        2.96     27.11 o 
 -14   5   2      422.94      411.99     42.44 o 
 -13   5   2      553.00      579.70     45.30 o 
 -12   5   2       10.47        9.42     19.14 o 
 -11   5   2       43.98       41.38     16.28 o 
 -10   5   2      650.79      668.79     31.43 o 
  -9   5   2     1239.97     1274.11     33.19 o 
  -8   5   2     4855.67     4850.01    143.39 o 
  -7   5   2     4026.28     4220.16    202.16 o 
  -6   5   2     1387.14     1386.44     32.31 o 
  -5   5   2     4457.77     4606.97    156.01 o 
  -4   5   2       70.64       52.12      8.39 o 
  -3   5   2      469.57      553.26     17.36 o 
  -2   5   2     3846.30     3866.08     71.34 o 
  -1   5   2     1932.18     1964.16     39.36 o 
   0   5   2     2209.32     2146.73     62.78 o 
   1   5   2     2840.39     2748.29    137.75 o 
   2   5   2     1463.81     1423.51     57.72 o 
   3   5   2      913.89      856.46     41.18 o 
   4   5   2        5.32       11.26      8.15 o 
   5   5   2      146.14      147.06     14.02 o 
   6   5   2      552.47      594.86     20.08 o 
   7   5   2      272.35      256.37     15.53 o 
   8   5   2       62.19       66.42     11.14 o 
   9   5   2      412.05      451.06     28.23 o 
  10   5   2     1327.91     1346.00     57.10 o 
  11   5   2      672.86      684.15     46.32 o 
  12   5   2      339.82      422.92     39.47 o 
  13   5   2      381.12      430.01     58.79 o 
  14   5   2      397.12      383.96     43.36 o 
 -15   6   2       20.81       36.69     30.51 o 
 -14   6   2      818.58      901.47     57.28 o 
 -13   6   2      434.42      444.70     43.17 o 
 -12   6   2      495.61      513.46     43.29 o 
 -11   6   2       13.63       20.55     20.06 o 
 -10   6   2      100.92      104.85     24.18 o 
  -9   6   2      363.59      370.88     35.64 o 
  -8   6   2       72.72       61.15     15.55 o 
  -7   6   2      509.17      523.90     24.20 o 
  -6   6   2     1670.20     1725.80     76.76 o 
  -5   6   2     1898.65     1890.57     70.63 o 
  -4   6   2       47.17       34.28     10.48 o 
  -3   6   2      171.58      156.30     17.84 o 
  -2   6   2     2045.73     2060.57     76.02 o 
  -1   6   2       58.63       43.34     11.60 o 
   0   6   2      203.00      176.77     14.94 o 
   1   6   2     1704.85     1644.97     35.31 o 
   2   6   2     2800.26     2611.08     43.58 o 
   3   6   2     1059.53     1018.75     29.05 o 
   4   6   2     1706.30     1604.54     35.53 o 
   5   6   2     2129.20     2067.35     40.59 o 
   6   6   2     1045.40     1023.92     30.52 o 
   7   6   2      546.34      580.52     22.83 o 
   8   6   2       86.28       73.99     16.97 o 
   9   6   2      481.20      506.67     30.67 o 
  10   6   2      104.56      162.64     42.42 o 
  11   6   2       61.51       60.27     25.67 o 
  12   6   2      478.14      532.50     46.94 o 
  13   6   2      131.69      161.64     32.92 o 
  14   6   2       88.30      117.91     33.14 o 
 -14   7   2      117.30      127.09     35.12 o 
 -13   7   2       27.66       58.75     29.65 o 
 -12   7   2       89.55       87.06     28.90 o 
 -11   7   2       31.65       47.32     25.24 o 
 -10   7   2        5.14        9.15     20.67 o 
  -9   7   2      281.21      277.35     30.78 o 
  -8   7   2      988.58     1022.27     91.30 o 
  -7   7   2      330.88      329.73     30.72 o 
  -6   7   2        4.25        1.57     13.22 o 
  -5   7   2      229.78      248.25     18.46 o 
  -4   7   2      128.16      117.95     14.45 o 
  -3   7   2        9.88       10.16     12.21 o 
  -2   7   2      608.79      577.56     34.15 o 
  -1   7   2      312.64      312.82     30.43 o 
   0   7   2     1334.95     1271.02     47.91 o 
   1   7   2      494.95      488.43     23.59 o 
   2   7   2      212.51      224.14     18.19 o 
   3   7   2      732.12      698.09     27.57 o 
   4   7   2     1604.32     1527.69     80.08 o 
   5   7   2      333.66      333.13     21.51 o 
   6   7   2      354.18      371.63     22.79 o 
   7   7   2      538.49      530.89     26.69 o 
   8   7   2        4.65        0.69     14.79 o 
   9   7   2       49.25       62.78     19.08 o 
  10   7   2      363.31      353.98     38.95 o 
  11   7   2      375.06      407.79     40.93 o 
  12   7   2      188.21      221.51     37.35 o 
  13   7   2      216.07      263.95     40.35 o 
 -12   8   2       32.57       35.88     28.87 o 
 -11   8   2        2.87        6.56     23.66 o 
 -10   8   2       75.03       56.47     38.53 o 
  -9   8   2      198.19      205.42     31.34 o 
  -8   8   2      128.90      149.78     27.75 o 
  -7   8   2      314.22      328.20     26.84 o 
  -6   8   2      982.95      979.52     40.06 o 
  -5   8   2      126.13      143.49     20.52 o 
  -4   8   2       40.54       56.05     16.53 o 
  -3   8   2      360.38      342.07     26.03 o 
  -2   8   2        1.13       -1.13     16.22 o 
  -1   8   2       19.91       16.61     16.81 o 
   0   8   2       17.78       21.58     17.10 o 
   1   8   2      121.24      131.48     19.56 o 
   2   8   2      395.60      357.59     26.13 o 
   3   8   2       22.44       15.15     14.84 o 
   4   8   2      114.86      127.32     19.90 o 
   5   8   2      185.91      181.37     21.98 o 
   6   8   2       21.54       32.63     17.42 o 
   7   8   2      113.43      107.56     21.21 o 
   8   8   2        1.28       -3.94     17.45 o 
   9   8   2      148.52      137.73     24.55 o 
  10   8   2       43.79       49.32     26.97 o 
  11   8   2      284.51      310.27     40.55 o 
 -11   9   2       15.43       18.32     27.96 o 
 -10   9   2       50.75       40.41     41.91 o 
  -9   9   2        9.33       11.47     25.23 o 
  -8   9   2       11.51       11.34     23.88 o 
  -7   9   2       98.23       93.14     22.57 o 
  -6   9   2      133.97      124.69     22.98 o 
  -5   9   2       40.00       17.02     17.57 o 
  -4   9   2       73.39       84.00     20.15 o 
  -3   9   2      164.43      126.51     25.91 o 
  -2   9   2       51.36       63.38     22.58 o 
  -1   9   2      163.32      165.10     27.79 o 
   0   9   2      134.13      124.82     25.78 o 
   1   9   2        0.06       -9.71     18.63 o 
   2   9   2       23.61       22.10     16.47 o 
   3   9   2       69.24       61.03     19.22 o 
   4   9   2       40.43       29.59     18.55 o 
   5   9   2      344.96      345.60     30.26 o 
   6   9   2        0.18       -0.73     18.21 o 
   7   9   2      169.00      167.24     41.46 o 
   8   9   2        1.60       -2.51     24.83 o 
   9   9   2       18.55       19.27     22.00 o 
  10   9   2       10.78       10.06     25.96 o 
  -9  10   2       23.24       18.79     29.42 o 
  -8  10   2        3.07       -1.29     25.87 o 
  -7  10   2       17.20       17.04     25.46 o 
  -6  10   2       67.77       73.39     24.30 o 
  -5  10   2      388.10      355.92     33.15 o 
  -4  10   2        0.67       -2.59     22.14 o 
  -3  10   2       10.56        8.80     21.60 o 
  -2  10   2      569.01      498.71     43.03 o 
  -1  10   2       41.86       37.40     24.00 o 
   0  10   2       26.32       22.12     21.97 o 
   1  10   2       83.52       76.15     26.53 o 
   2  10   2      102.59       78.91     27.32 o 
   3  10   2        6.13        1.53     19.11 o 
   4  10   2       86.88       91.37     22.96 o 
   5  10   2        0.84        0.39     18.88 o 
   6  10   2       43.37       47.52     23.38 o 
   7  10   2      230.10      242.81     39.44 o 
  -5  11   2      382.77      348.15     43.68 o 
  -4  11   2      167.76      178.48     36.39 o 
  -3  11   2      306.12      268.96     39.58 o 
  -2  11   2      435.34      489.23     68.27 o 
  -1  11   2      474.83      433.38     44.93 o 
   0  11   2      214.97      218.30     36.74 o 
   1  11   2       73.40       67.77     27.69 o 
   2  11   2      161.97      163.97     33.05 o 
   3  11   2       85.49       86.62     31.29 o 
   4  11   2       43.14       45.99     24.68 o 
 -17   1   3      236.76      244.25     39.35 o 
 -16   1   3       34.08       37.23     27.85 o 
 -15   1   3      684.10      657.76     47.56 o 
 -14   1   3       51.71       57.22     23.19 o 
 -13   1   3       20.52       19.82     19.16 o 
 -12   1   3      768.41      741.66     57.48 o 
 -11   1   3      818.78      733.88     58.79 o 
 -10   1   3      707.71      703.15     50.95 o 
  -9   1   3        7.42        4.20     11.80 o 
  -8   1   3      984.59     1043.68     50.63 o 
  -7   1   3      221.22      208.65      9.22 o 
  -6   1   3      606.64      712.27     13.89 o 
  -5   1   3     1290.09     1325.82     21.36 o 
  -4   1   3      760.52      768.69     23.73 o 
  -3   1   3      799.41      787.32     29.14 o 
  -2   1   3      903.13      951.64     16.48 o 
  -1   1   3       73.42       92.21      5.76 o 
   0   1   3       97.06       98.48      4.96 o 
   1   1   3     4063.51     3946.99    195.68 o 
   2   1   3       20.01       13.90      4.96 o 
   3   1   3      387.63      375.39     12.92 o 
   4   1   3     6538.98     6458.17    157.78 o 
   5   1   3       92.89       78.76      8.77 o 
   6   1   3       13.60       21.26      7.53 o 
   7   1   3      516.08      503.76     19.58 o 
   8   1   3      145.42      138.29     12.63 o 
   9   1   3      183.18      208.31     25.31 o 
  10   1   3      138.35      104.80     22.24 o 
  11   1   3       41.74       45.39     20.71 o 
  12   1   3       90.81       94.10     25.73 o 
  13   1   3        4.82        7.74     22.14 o 
  14   1   3       55.10       34.10     27.30 o 
  15   1   3        2.45       18.73     25.76 o 
  16   1   3        2.38      -12.88     26.44 o 
 -17   2   3      406.70      415.74     37.07 o 
 -16   2   3      478.07      476.30     36.14 o 
 -15   2   3      289.52      281.53     29.00 o 
 -14   2   3       60.95       67.05     19.44 o 
 -13   2   3      567.38      517.04     31.05 o 
 -12   2   3     1703.95     1609.65     51.96 o 
 -11   2   3      412.63      388.22     25.35 o 
 -10   2   3     1114.71     1087.95     34.42 o 
  -9   2   3     1819.51     1797.51     40.29 o 
  -8   2   3     1495.91     1504.47     24.55 o 
  -7   2   3       73.34       99.68      6.82 o 
  -6   2   3      108.32       99.63      7.62 o 
  -5   2   3     4049.79     4171.48    141.09 o 
  -4   2   3      688.38      642.46     32.95 o 
  -3   2   3     2575.59     2501.89     79.85 o 
  -2   2   3     1018.16      972.17     47.95 o 
  -1   2   3      372.35      390.79     16.50 o 
   0   2   3        7.83       16.42      4.21 o 
   1   2   3       96.83       79.77      8.53 o 
   2   2   3     1492.69     1376.27     43.58 o 
   3   2   3     1108.78     1108.84     39.76 o 
   4   2   3     2020.19     2026.72     29.73 o 
   5   2   3     2283.20     2163.78     32.22 o 
   6   2   3     3023.25     2939.31     95.92 o 
   7   2   3     1401.72     1352.71     42.89 o 
   8   2   3       90.04       99.58     12.32 o 
   9   2   3      368.76      391.40     23.73 o 
  10   2   3      703.98      697.01     50.20 o 
  11   2   3       92.16       99.59     23.52 o 
  12   2   3      583.33      567.91     43.12 o 
  13   2   3     1011.66      938.75     54.57 o 
  14   2   3       56.42       88.51     30.34 o 
  15   2   3      159.44      172.34     36.36 o 
 -17   3   3       55.62       64.00     25.91 o 
 -16   3   3      197.18      239.73     30.35 o 
 -15   3   3      130.09      152.91     25.14 o 
 -14   3   3      184.26      163.59     23.76 o 
 -13   3   3       86.79       96.65     19.78 o 
 -12   3   3     1180.93     1180.36     41.02 o 
 -11   3   3     1133.56     1118.63     38.13 o 
 -10   3   3     1981.40     2017.47     51.78 o 
  -9   3   3      537.69      511.31     20.51 o 
  -8   3   3      120.09      128.81      9.05 o 
  -7   3   3      195.93      208.20     10.41 o 
  -6   3   3       17.91        7.72      5.56 o 
  -5   3   3     3081.93     3203.23    118.22 o 
  -4   3   3    11338.87    12865.69    408.69 o 
  -3   3   3     4254.29     4547.13    265.67 o 
  -2   3   3     3852.68     4129.43    188.31 o 
  -1   3   3     4871.91     4953.18    117.08 o 
   0   3   3      656.23      632.43     49.89 o 
   1   3   3      546.26      500.73     25.56 o 
   2   3   3       46.23       39.45      8.35 o 
   3   3   3     5929.13     5951.99    120.85 o 
   4   3   3     4227.39     4465.59    162.48 o 
   5   3   3       34.98       58.85      9.42 o 
   6   3   3     1635.90     1643.81     72.06 o 
   7   3   3     1752.50     1811.79     56.46 o 
   8   3   3      523.22      574.21     22.41 o 
   9   3   3     1125.50     1126.88     42.43 o 
  10   3   3      584.46      598.76     38.37 o 
  11   3   3      314.00      332.77     34.05 o 
  12   3   3      599.16      526.48     42.17 o 
  13   3   3      318.75      324.28     38.77 o 
  14   3   3      339.94      351.25     41.97 o 
  15   3   3      643.77      678.76     54.56 o 
 -16   4   3      457.33      465.64     46.21 o 
 -15   4   3       26.22       35.20     22.27 o 
 -14   4   3       29.26       30.60     19.34 o 
 -13   4   3      149.78      158.54     22.39 o 
 -12   4   3        5.13        7.29     14.86 o 
 -11   4   3       95.43      128.63     19.82 o 
 -10   4   3        3.23        6.16     12.73 o 
  -9   4   3      549.01      562.83     25.74 o 
  -8   4   3     1263.76     1308.81     28.19 o 
  -7   4   3     1122.41     1165.13     24.93 o 
  -6   4   3     1737.97     1732.72     35.80 o 
  -5   4   3     2122.83     2129.90     59.30 o 
  -4   4   3     3276.01     3442.61    219.72 o 
  -3   4   3      833.51      827.03     23.99 o 
  -2   4   3     1769.91     1895.37     81.78 o 
  -1   4   3     1871.24     1878.17     67.31 o 
   0   4   3     1164.56     1134.61     59.84 o 
   1   4   3     4768.69     4819.15     57.50 o 
   2   4   3     5009.11     5259.05    289.55 o 
   3   4   3      622.80      553.92     22.60 o 
   4   4   3      296.30      253.91     17.88 o 
   5   4   3     1568.56     1455.63     59.74 o 
   6   4   3      384.76      392.61     19.96 o 
   7   4   3      154.72      164.24     14.83 o 
   8   4   3      419.02      439.36     22.02 o 
   9   4   3      145.63      158.41     20.17 o 
  10   4   3      210.18      251.81     30.58 o 
  11   4   3      196.25      196.40     29.26 o 
  12   4   3      276.93      272.80     35.18 o 
  13   4   3      618.76      538.71     58.61 o 
  14   4   3      254.12      251.79     39.31 o 
 -16   5   3      105.18      100.22     34.29 o 
 -15   5   3       40.85       50.81     29.27 o 
 -14   5   3      111.99      119.76     30.83 o 
 -13   5   3      201.13      237.29     26.94 o 
 -12   5   3      372.15      361.42     28.05 o 
 -11   5   3     1399.71     1368.44     47.81 o 
 -10   5   3      430.42      406.11     27.34 o 
  -9   5   3       97.04      108.60     14.58 o 
  -8   5   3       27.27       32.07     13.35 o 
  -7   5   3        9.37        9.60      9.70 o 
  -6   5   3       76.27       84.33     10.42 o 
  -5   5   3      233.29      235.95     13.62 o 
  -4   5   3      999.33     1071.15     36.02 o 
  -3   5   3        2.68        3.11      6.57 o 
  -2   5   3      280.80      244.78     13.36 o 
  -1   5   3       82.63       46.95     13.85 o 
   0   5   3        4.71        6.76      9.29 o 
   1   5   3        1.35        2.27      9.14 o 
   2   5   3      112.69      104.43     13.85 o 
   3   5   3      284.83      291.31     20.13 o 
   4   5   3       58.90       45.84     12.55 o 
   5   5   3      219.09      220.80     19.07 o 
   6   5   3      214.92      236.56     17.05 o 
   7   5   3      597.22      654.64     25.77 o 
   8   5   3      922.93      981.07     31.09 o 
   9   5   3      288.87      292.56     24.57 o 
  10   5   3        0.99       -6.83     17.53 o 
  11   5   3        1.23        7.33     23.03 o 
  12   5   3        1.12        3.20     24.49 o 
  13   5   3        1.53       17.48     24.71 o 
  14   5   3      203.01      222.33     37.71 o 
 -15   6   3        1.37        2.85     28.16 o 
 -14   6   3       53.02       42.15     28.76 o 
 -13   6   3      384.00      356.74     38.73 o 
 -12   6   3      141.22      129.93     28.73 o 
 -11   6   3       13.91       26.88     20.64 o 
 -10   6   3       18.62       17.85     15.16 o 
  -9   6   3       49.09       64.12     16.57 o 
  -8   6   3       78.29       68.47     16.09 o 
  -7   6   3        0.99        1.53     10.81 o 
  -6   6   3       11.07       11.81     10.53 o 
  -5   6   3       16.67       15.12      9.09 o 
  -4   6   3        5.15        2.57      8.54 o 
  -3   6   3      251.16      251.02     15.11 o 
  -2   6   3      272.85      288.66     20.31 o 
  -1   6   3       90.64       74.25     13.72 o 
   0   6   3       12.84       14.26      9.36 o 
   1   6   3      354.68      383.20     20.49 o 
   2   6   3      147.62      152.94     18.29 o 
   3   6   3       26.45       16.56     10.00 o 
   4   6   3      879.52      882.51     35.45 o 
   5   6   3       15.69        7.90     10.16 o 
   6   6   3      246.48      228.21     15.81 o 
   7   6   3      170.25      153.88     14.74 o 
   8   6   3        0.01        0.37     13.96 o 
   9   6   3        1.36        6.67     16.56 o 
  10   6   3        0.45       -2.44     21.12 o 
  11   6   3       24.50       14.84     24.45 o 
  12   6   3      110.76      144.56     32.49 o 
  13   6   3       53.24       44.40     28.46 o 
 -14   7   3        6.88        3.45     26.50 o 
 -13   7   3      181.90      149.55     33.93 o 
 -12   7   3      259.20      261.66     35.70 o 
 -11   7   3      308.72      367.49     53.46 o 
 -10   7   3      294.68      290.52     49.82 o 
  -9   7   3      187.02      186.26     27.41 o 
  -8   7   3      257.60      294.86     24.69 o 
  -7   7   3      187.08      184.03     17.94 o 
  -6   7   3      314.89      340.33     20.90 o 
  -5   7   3       35.51       28.13     12.33 o 
  -4   7   3     1410.11     1421.16     51.46 o 
  -3   7   3       45.68       49.90     12.82 o 
  -2   7   3       65.40       59.95     15.26 o 
  -1   7   3      133.33      116.46     16.87 o 
   0   7   3        2.54       -0.67     12.37 o 
   1   7   3      178.68      177.94     17.25 o 
   2   7   3       19.01       19.82     11.54 o 
   3   7   3       27.13       23.57     11.61 o 
   4   7   3      667.03      675.52     30.74 o 
   5   7   3      185.61      199.98     18.58 o 
   6   7   3      184.15      188.69     18.58 o 
   7   7   3      239.04      230.69     18.53 o 
   8   7   3      122.80      120.90     21.42 o 
   9   7   3       52.86       61.60     20.66 o 
  10   7   3      108.63      141.27     30.72 o 
  11   7   3      197.82      258.34     38.65 o 
  12   7   3       78.32       98.47     32.73 o 
 -12   8   3       77.75       94.28     31.73 o 
 -11   8   3       53.59       90.55     29.72 o 
 -10   8   3      162.89      216.98     48.94 o 
  -9   8   3      836.00      794.97     48.59 o 
  -8   8   3      360.60      365.21     35.60 o 
  -7   8   3      309.96      324.98     27.14 o 
  -6   8   3      549.85      609.85     33.43 o 
  -5   8   3      358.06      404.57     24.18 o 
  -4   8   3      117.02      125.50     19.47 o 
  -3   8   3       73.22       60.97     20.31 o 
  -2   8   3       86.76       68.71     20.59 o 
  -1   8   3      550.49      495.12     30.61 o 
   0   8   3      336.44      367.57     27.62 o 
   1   8   3       76.79       86.07     15.38 o 
   2   8   3      981.84      978.48     33.86 o 
   3   8   3      952.48      924.96     34.34 o 
   4   8   3       84.35       78.78     15.94 o 
   5   8   3      242.33      246.00     22.11 o 
   6   8   3      189.24      182.08     20.74 o 
   7   8   3       93.49      125.63     20.23 o 
   8   8   3       86.84       93.38     23.11 o 
   9   8   3      290.25      299.96     31.18 o 
  10   8   3      131.86      188.09     35.80 o 
  11   8   3       57.01       85.30     32.75 o 
 -11   9   3      138.70      166.19     35.92 o 
 -10   9   3      252.87      295.03     60.11 o 
  -9   9   3      118.87      167.98     33.94 o 
  -8   9   3      199.79      244.91     35.27 o 
  -7   9   3      622.05      723.49     39.78 o 
  -6   9   3        2.91        6.85     18.14 o 
  -5   9   3      346.04      399.18     39.90 o 
  -4   9   3     1386.86     1327.68     59.53 o 
  -3   9   3      210.76      173.56     40.03 o 
  -2   9   3      233.93      253.09     32.52 o 
  -1   9   3      301.64      311.10     34.01 o 
   0   9   3      611.48      619.90     43.61 o 
   1   9   3      743.82      702.24     45.81 o 
   2   9   3      775.73      809.26     69.68 o 
   3   9   3      258.56      309.07     28.96 o 
   4   9   3      165.88      176.40     25.57 o 
   5   9   3      105.55      104.38     22.97 o 
   6   9   3       10.13       16.89     20.20 o 
   7   9   3      272.48      272.27     30.45 o 
   8   9   3      173.55      174.19     27.57 o 
   9   9   3      230.13      258.65     32.22 o 
  -8  10   3      189.28      171.27     33.96 o 
  -7  10   3       60.93       47.39     26.99 o 
  -6  10   3      384.77      417.02     35.46 o 
  -5  10   3      600.59      550.10     47.38 o 
  -4  10   3        1.75       -0.40     23.62 o 
  -3  10   3       74.63       75.93     27.82 o 
  -2  10   3      277.39      266.38     35.56 o 
  -1  10   3      157.82      164.95     31.03 o 
   0  10   3      339.70      246.63     34.72 o 
   1  10   3      260.57      277.53     36.98 o 
   2  10   3      412.43      395.25     41.36 o 
   3  10   3      112.25       94.92     23.68 o 
   4  10   3       12.48       16.52     21.06 o 
   5  10   3       86.12       90.89     24.54 o 
   6  10   3      108.30      101.74     25.37 o 
   7  10   3      175.67      197.88     36.81 o 
  -5  11   3      150.24      120.02     33.00 o 
  -4  11   3        9.11        4.48     26.94 o 
  -3  11   3       23.28       24.88     27.50 o 
  -2  11   3        0.45        0.15     25.36 o 
  -1  11   3       24.90       44.99     26.50 o 
   0  11   3       20.98       24.63     26.82 o 
   1  11   3       85.71       84.93     29.37 o 
   2  11   3      345.03      277.38     39.22 o 
   3  11   3      142.52      111.35     31.91 o 
 -17   0   4       11.14        6.40     40.28 o 
 -16   0   4      985.73      940.57     79.81 o 
 -15   0   4     1401.02     1363.10     86.59 o 
 -14   0   4      805.19      819.47     66.64 o 
 -13   0   4     1114.22     1008.58     67.39 o 
 -12   0   4     1974.50     2058.08     85.46 o 
 -11   0   4      272.78      263.16     37.02 o 
 -10   0   4      174.64      160.00     28.86 o 
  -9   0   4     1484.59     1496.50     60.24 o 
  -8   0   4     3670.42     3659.04    276.33 o 
  -7   0   4     5555.35     5921.72    171.55 o 
  -6   0   4      699.31      620.88     18.66 o 
  -5   0   4     3118.52     2952.81     35.17 o 
  -4   0   4     3666.78     3671.69     86.19 o 
  -3   0   4       27.55       20.69      5.25 o 
  -2   0   4      193.56      181.11     14.51 o 
  -1   0   4     1789.37     1754.36     76.44 o 
   0   0   4      323.18      276.00     10.85 o 
   1   0   4     2145.26     2212.71    125.49 o 
   2   0   4     5926.83     5865.97    309.34 o 
   3   0   4     6797.59     6600.87    339.96 o 
   4   0   4     3035.80     2887.62     71.47 o 
   5   0   4     2409.61     2318.64     47.68 o 
   6   0   4     2574.87     2462.21     51.83 o 
   7   0   4     1749.35     1742.71     46.36 o 
   8   0   4     1149.90     1173.56     40.92 o 
   9   0   4      680.99      672.39     55.22 o 
  10   0   4     2410.54     2186.21     93.74 o 
  12   0   4       27.23       60.24     35.77 o 
  13   0   4      352.11      380.87     57.60 o 
  14   0   4      206.76      236.43     53.84 o 
  15   0   4       35.06       44.68     42.92 o 
 -17   1   4        1.67        7.05     22.05 o 
 -16   1   4        2.15       12.47     20.68 o 
 -15   1   4      437.57      434.71     43.29 o 
 -14   1   4     2262.69     2108.09     68.68 o 
 -13   1   4      661.62      585.62     40.24 o 
 -12   1   4      329.74      350.63     30.34 o 
 -11   1   4      589.49      568.56     28.06 o 
 -10   1   4      376.12      332.37     22.34 o 
  -9   1   4        5.24       18.93     10.34 o 
  -8   1   4      104.48      101.90      8.40 o 
  -7   1   4     4706.61     5118.62    165.52 o 
  -6   1   4     3735.52     3966.34     48.34 o 
  -5   1   4     3234.73     3221.89     66.16 o 
  -4   1   4     3621.05     3661.88     29.33 o 
  -3   1   4     1257.54     1298.04     23.17 o 
  -2   1   4     2117.98     2020.05     65.70 o 
  -1   1   4     3732.48     4062.60    180.76 o 
   0   1   4      125.41      123.31      5.99 o 
   1   1   4      842.30      807.17     26.86 o 
   2   1   4      285.77      269.07     12.76 o 
   3   1   4       32.40       22.86      6.55 o 
   4   1   4     5083.65     4973.67     55.24 o 
   5   1   4     2198.83     2198.92     65.66 o 
   6   1   4      647.25      637.61     20.72 o 
   7   1   4     2152.38     2133.17     36.23 o 
   8   1   4      722.05      722.99     24.18 o 
   9   1   4      219.75      211.05     26.38 o 
  10   1   4      189.00      178.61     26.67 o 
  11   1   4        6.18       20.66     20.59 o 
  12   1   4       71.76       95.39     27.55 o 
  13   1   4      589.75      579.73     47.77 o 
  14   1   4      314.89      291.31     40.27 o 
  15   1   4      514.92      575.01     52.08 o 
 -17   2   4        1.22        5.47     22.62 o 
 -16   2   4        5.46       17.97     21.22 o 
 -15   2   4       67.92       75.39     21.85 o 
 -14   2   4        2.55       -3.97     16.18 o 
 -13   2   4      104.98      108.91     19.11 o 
 -12   2   4       22.06       19.88     14.27 o 
 -11   2   4       26.25       15.05     13.63 o 
 -10   2   4       27.36       25.23     12.37 o 
  -9   2   4        3.15        1.27      9.83 o 
  -8   2   4       16.47        9.58      6.63 o 
  -7   2   4      275.34      254.15     11.90 o 
  -6   2   4      141.27      148.58      9.20 o 
  -5   2   4       38.45       29.80      6.89 o 
  -4   2   4     2323.73     2646.33     95.82 o 
  -3   2   4     3660.22     3962.86    183.41 o 
  -2   2   4     1202.03     1205.73     27.13 o 
  -1   2   4      747.32      754.49     29.78 o 
   0   2   4        6.01        9.69      3.90 o 
   1   2   4      299.31      318.97     18.19 o 
   2   2   4     1393.97     1344.84     40.95 o 
   3   2   4      326.70      299.22     14.04 o 
   4   2   4       27.89       21.49      7.62 o 
   5   2   4      863.68      797.61     33.04 o 
   6   2   4      700.19      678.19     21.98 o 
   7   2   4      123.63      149.66     13.64 o 
   8   2   4       96.47      102.02     12.84 o 
   9   2   4        4.67        7.00     13.24 o 
  10   2   4        3.20       -1.79     16.97 o 
  11   2   4       39.68       56.93     23.30 o 
  12   2   4       20.06       36.84     24.53 o 
  13   2   4        7.66       30.62     26.40 o 
  14   2   4      192.79      207.16     36.98 o 
  15   2   4       84.84       81.18     40.85 o 
 -17   3   4        0.24        0.36     23.22 o 
 -16   3   4        9.30        8.89     21.23 o 
 -15   3   4      189.70      165.59     26.00 o 
 -14   3   4        0.28       -4.52     17.06 o 
 -13   3   4        1.53        1.01     14.78 o 
 -12   3   4       28.62       18.30     14.46 o 
 -11   3   4       78.53       72.84     15.83 o 
 -10   3   4      560.02      523.77     27.26 o 
  -9   3   4      209.11      232.17     13.66 o 
  -8   3   4        0.53        3.09      6.08 o 
  -7   3   4     1310.50     1380.27     26.64 o 
  -6   3   4        0.12        0.59      6.76 o 
  -5   3   4      410.42      408.15     20.49 o 
  -4   3   4      162.52      169.13     11.34 o 
  -3   3   4       24.13       36.23      7.33 o 
  -2   3   4        2.19        4.71      7.31 o 
  -1   3   4      894.00      935.87     24.24 o 
   0   3   4        3.25        6.08      4.87 o 
   1   3   4      525.53      581.25     25.88 o 
   2   3   4      949.96     1023.26     36.19 o 
   3   3   4     1150.89     1193.39     39.38 o 
   4   3   4     1626.90     1652.96     38.85 o 
   5   3   4        3.19        6.58      8.48 o 
   6   3   4       13.81       10.24      9.08 o 
   7   3   4       26.03       17.98     10.44 o 
   8   3   4      407.31      409.07     26.21 o 
   9   3   4       89.24       95.36     17.26 o 
  10   3   4        5.25        0.54     18.76 o 
  11   3   4       24.44        8.30     21.49 o 
  12   3   4      121.52      110.67     27.31 o 
  13   3   4        0.20       -0.78     24.27 o 
  14   3   4        0.24        6.85     27.50 o 
 -16   4   4       31.41       43.68     24.29 o 
 -15   4   4        0.72        2.18     20.25 o 
 -14   4   4       64.05       63.82     20.88 o 
 -13   4   4        7.88       11.66     17.01 o 
 -12   4   4      111.56       99.08     19.48 o 
 -11   4   4        3.23        2.51     13.60 o 
 -10   4   4      383.82      395.43     25.80 o 
  -9   4   4        1.32       -4.20      8.27 o 
  -8   4   4      208.47      226.20     13.60 o 
  -7   4   4      880.54      893.18     21.74 o 
  -6   4   4        3.90       -0.22      7.87 o 
  -5   4   4      359.78      345.11     22.06 o 
  -4   4   4       28.29       28.78      8.45 o 
  -3   4   4      433.24      467.37     21.63 o 
  -2   4   4      728.32      786.60     48.13 o 
  -1   4   4     2136.69     2040.87     54.68 o 
   0   4   4      573.83      547.18     33.79 o 
   1   4   4     2381.99     2432.33    137.30 o 
   2   4   4     2597.84     2818.06    183.71 o 
   3   4   4        1.43       -1.24      7.21 o 
   4   4   4       26.02       23.14      9.23 o 
   5   4   4       46.29       37.77     10.60 o 
   6   4   4        1.38        1.02      9.67 o 
   7   4   4        3.39       -1.40     10.44 o 
   8   4   4       82.41      112.25     15.26 o 
   9   4   4      501.94      484.86     29.05 o 
  10   4   4      306.70      305.10     37.15 o 
  11   4   4       19.78       20.55     23.29 o 
  12   4   4       20.32       16.25     25.62 o 
  13   4   4       88.45       76.31     30.91 o 
  14   4   4        6.76        0.93     27.73 o 
 -15   5   4      583.42      549.03     49.08 o 
 -14   5   4      194.47      220.96     28.87 o 
 -13   5   4       43.50       52.15     20.29 o 
 -12   5   4      405.68      454.17     31.29 o 
 -11   5   4        5.83       13.61     15.38 o 
 -10   5   4        5.05        2.37     13.36 o 
  -9   5   4       47.23       72.33     15.67 o 
  -8   5   4      224.69      257.05     17.89 o 
  -7   5   4     1508.63     1558.61     30.19 o 
  -6   5   4      963.78      986.86     24.29 o 
  -5   5   4       38.94       62.25      9.75 o 
  -4   5   4      239.52      241.06     15.81 o 
  -3   5   4      620.08      645.30     28.12 o 
  -2   5   4       12.50       19.54     10.93 o 
  -1   5   4     1056.00     1030.38     69.46 o 
   0   5   4     2474.41     2477.48     74.30 o 
   1   5   4     2226.91     2296.83    165.63 o 
   2   5   4     1733.26     1617.13     39.94 o 
   3   5   4      119.80      123.17     15.91 o 
   4   5   4      946.59      974.41     66.51 o 
   5   5   4      116.34      127.03     14.39 o 
   6   5   4       25.21       21.28     11.42 o 
   7   5   4      988.73     1042.57     47.32 o 
   8   5   4      349.36      392.70     23.06 o 
   9   5   4      231.95      274.16     27.88 o 
  10   5   4      443.81      458.33     40.76 o 
  11   5   4      185.23      207.34     33.32 o 
  12   5   4       57.43       71.91     33.19 o 
  13   5   4       32.38       40.03     29.58 o 
 -15   6   4      276.68      300.47     42.14 o 
 -14   6   4        2.77       16.82     26.87 o 
 -13   6   4      120.61      181.56     33.27 o 
 -12   6   4      392.83      457.47     32.68 o 
 -11   6   4      700.40      729.02     38.55 o 
 -10   6   4     1107.31     1163.69     42.35 o 
  -9   6   4     1694.79     1747.57     46.65 o 
  -8   6   4     2434.89     2604.64    126.53 o 
  -7   6   4      314.05      338.15     18.43 o 
  -6   6   4      207.90      239.10     15.96 o 
  -5   6   4      617.29      643.04     22.22 o 
  -4   6   4      230.68      237.49     15.16 o 
  -3   6   4      589.95      603.65     28.22 o 
  -2   6   4     2457.50     2317.68     49.72 o 
  -1   6   4     1770.97     1739.69    178.70 o 
   0   6   4     1318.99     1308.09     51.12 o 
   1   6   4      671.71      608.91     28.37 o 
   2   6   4      325.08      305.67     23.80 o 
   3   6   4     1032.83      936.40     34.93 o 
   4   6   4      413.21      414.58     26.45 o 
   5   6   4       47.96       49.46     12.97 o 
   6   6   4      536.44      578.06     26.30 o 
   7   6   4      658.24      689.56     29.28 o 
   8   6   4       98.22      125.13     20.71 o 
   9   6   4      873.86      846.92     39.66 o 
  10   6   4     1452.38     1555.07     66.29 o 
  11   6   4      220.52      259.83     38.21 o 
  12   6   4      136.87      150.48     35.17 o 
 -14   7   4      339.46      312.85     60.99 o 
 -13   7   4      258.53      238.57     37.80 o 
 -12   7   4      246.71      247.52     36.62 o 
 -11   7   4      387.02      425.16     42.23 o 
 -10   7   4      469.43      535.23     60.86 o 
  -9   7   4      638.38      696.18     34.85 o 
  -8   7   4      393.61      402.19     28.00 o 
  -7   7   4     1204.58     1236.60     45.21 o 
  -6   7   4     1085.42     1128.99     39.12 o 
  -5   7   4        3.43        4.02     10.04 o 
  -4   7   4      518.81      525.20     31.16 o 
  -3   7   4      669.62      631.12     30.81 o 
  -2   7   4      330.89      343.48     24.71 o 
  -1   7   4      731.04      726.89     33.21 o 
   0   7   4      712.60      666.85     27.39 o 
   1   7   4      287.35      288.28     22.81 o 
   2   7   4      251.43      214.34     18.83 o 
   3   7   4      491.34      489.11     28.53 o 
   4   7   4      250.19      242.12     20.13 o 
   5   7   4      789.04      745.23     30.54 o 
   6   7   4      412.67      408.80     22.37 o 
   7   7   4      232.58      230.71     18.86 o 
   8   7   4      330.98      332.24     30.00 o 
   9   7   4      375.55      412.66     33.71 o 
  10   7   4      370.96      436.93     43.18 o 
  11   7   4      180.89      216.80     38.02 o 
 -12   8   4        0.58       -1.88     32.25 o 
 -11   8   4       80.28      103.53     42.29 o 
 -10   8   4        0.62        5.40     34.26 o 
  -9   8   4      264.77      309.45     35.62 o 
  -8   8   4      472.08      522.18     53.71 o 
  -7   8   4        0.76       -1.45     13.72 o 
  -6   8   4      117.39       85.20     16.85 o 
  -5   8   4        0.78       -0.78     12.96 o 
  -4   8   4       42.38       29.21     16.13 o 
  -3   8   4        9.82        1.52     12.91 o 
  -2   8   4      333.07      336.37     27.31 o 
  -1   8   4      176.08      172.88     22.08 o 
   0   8   4      183.44      153.76     21.37 o 
   1   8   4       62.17       68.35     15.36 o 
   2   8   4        7.36        4.78     13.32 o 
   3   8   4      820.69      817.96     39.18 o 
   4   8   4      261.75      262.42     22.43 o 
   5   8   4       29.42       29.96     15.70 o 
   6   8   4       19.46       23.23     15.92 o 
   7   8   4        3.40        7.34     14.87 o 
   8   8   4        0.76       -1.59     20.24 o 
   9   8   4       11.14       16.83     21.85 o 
  10   8   4      320.84      369.54     43.13 o 
  -9   9   4       11.42        5.02     33.63 o 
  -8   9   4       12.59        8.47     23.99 o 
  -7   9   4       89.75       80.32     22.34 o 
  -6   9   4      231.55      210.16     26.41 o 
  -5   9   4        3.41        3.61     20.05 o 
  -4   9   4        0.29        1.98     20.07 o 
  -3   9   4        1.16       -3.28     18.77 o 
  -2   9   4       24.68       23.31     21.82 o 
  -1   9   4      147.20      143.28     23.96 o 
   0   9   4      125.09      110.54     22.78 o 
   1   9   4      133.28      118.37     22.79 o 
   2   9   4      196.49      200.44     22.73 o 
   3   9   4       13.61        2.90     15.37 o 
   4   9   4        1.82        0.47     16.45 o 
   5   9   4       71.29       56.83     19.24 o 
   6   9   4       33.38       31.95     18.87 o 
   7   9   4       27.39       21.02     17.02 o 
   8   9   4        0.16       -4.99     21.51 o 
  -8  10   4        2.28        3.76     35.26 o 
  -7  10   4       25.45       24.85     36.64 o 
  -6  10   4      191.27      185.15     35.25 o 
  -5  10   4       68.04       64.06     26.86 o 
  -4  10   4       76.18       77.27     26.99 o 
  -3  10   4        2.94        0.78     23.51 o 
  -2  10   4       28.22       40.08     25.06 o 
  -1  10   4       41.72       28.28     24.21 o 
   0  10   4       77.67       92.49     29.40 o 
   1  10   4       73.52       60.65     27.63 o 
   2  10   4       43.79       32.03     25.82 o 
   3  10   4      214.15      188.22     27.59 o 
   4  10   4       18.05       15.30     21.64 o 
   5  10   4       46.97       62.67     23.89 o 
   6  10   4       90.84      113.01     27.15 o 
  -3  11   4      312.67      373.24     44.59 o 
  -2  11   4      211.35      216.22     37.38 o 
  -1  11   4       42.27       46.10     28.38 o 
   0  11   4       81.46       73.62     30.32 o 
   1  11   4      159.66      117.10     32.35 o 
 -17   1   5        8.40        4.35     21.57 o 
 -16   1   5      107.62       94.65     24.28 o 
 -15   1   5       47.23       53.10     20.62 o 
 -14   1   5       30.15       26.33     17.40 o 
 -13   1   5      317.78      311.81     25.61 o 
 -12   1   5      136.73      147.65     19.48 o 
 -11   1   5       34.07       40.04     14.60 o 
 -10   1   5      630.89      539.98     26.46 o 
  -9   1   5     2304.74     2309.33     44.11 o 
  -8   1   5      246.32      231.06     12.06 o 
  -7   1   5      413.83      431.40     13.39 o 
  -6   1   5     3829.59     4271.57     47.46 o 
  -5   1   5      915.07      901.01     18.47 o 
  -4   1   5       46.77       42.48      5.68 o 
  -3   1   5     1559.44     1590.79     59.27 o 
  -2   1   5       20.95       29.97      7.94 o 
  -1   1   5       11.25       10.81      5.16 o 
   0   1   5       51.23       42.62      5.10 o 
   1   1   5      998.86     1164.11     51.03 o 
   2   1   5      150.80      127.62      9.50 o 
   3   1   5      741.48      731.70     20.07 o 
   4   1   5      619.34      584.83     19.49 o 
   5   1   5      359.37      363.27     17.52 o 
   6   1   5      698.35      700.71     23.35 o 
   7   1   5      224.99      225.50     16.50 o 
   8   1   5        2.61        5.92     10.45 o 
   9   1   5      294.64      303.59     23.68 o 
  10   1   5      416.22      431.67     36.81 o 
  11   1   5      981.45      881.32     50.36 o 
  12   1   5      720.40      703.08     49.73 o 
  13   1   5      594.35      618.54     50.65 o 
  14   1   5      222.90      203.06     37.99 o 
 -17   2   5       98.49       86.85     32.14 o 
 -16   2   5       14.51       24.11     21.54 o 
 -15   2   5      131.35      128.84     24.03 o 
 -14   2   5        4.05        1.54     16.71 o 
 -13   2   5       59.99       64.12     18.16 o 
 -12   2   5     1362.01     1310.66     42.18 o 
 -11   2   5      882.18      921.94     34.86 o 
 -10   2   5      674.08      705.91     29.73 o 
  -9   2   5      990.48      991.07     34.29 o 
  -8   2   5      193.24      195.58     11.58 o 
  -7   2   5      473.69      436.34     14.84 o 
  -6   2   5       73.06       67.81      8.76 o 
  -5   2   5      377.81      399.43     14.76 o 
  -4   2   5     3828.43     4216.04    126.42 o 
  -3   2   5     2417.87     2367.53    109.61 o 
  -2   2   5      704.73      702.09     24.63 o 
  -1   2   5     4380.60     4634.26    162.43 o 
   0   2   5     2457.43     2626.27     79.86 o 
   1   2   5      290.39      266.88     13.00 o 
   2   2   5      898.54      905.15     60.29 o 
   3   2   5      623.06      605.61     22.44 o 
   4   2   5     1221.48     1116.48     27.30 o 
   5   2   5      209.54      210.64     14.83 o 
   6   2   5     1388.95     1328.07     37.22 o 
   7   2   5     2764.42     2776.91     44.70 o 
   8   2   5      480.94      456.32     22.42 o 
   9   2   5      257.70      249.40     23.00 o 
  10   2   5       70.26       96.39     24.84 o 
  11   2   5      490.51      453.23     39.12 o 
  12   2   5      163.95      183.58     32.31 o 
  13   2   5       54.86       61.18     28.75 o 
  14   2   5      267.94      268.44     41.04 o 
 -16   3   5      420.42      417.98     43.82 o 
 -15   3   5      238.01      274.32     29.44 o 
 -14   3   5      702.59      681.61     38.07 o 
 -13   3   5      112.09      105.84     20.45 o 
 -12   3   5       26.69       34.91     16.14 o 
 -11   3   5      536.83      541.67     29.03 o 
 -10   3   5      776.08      849.47     32.70 o 
  -9   3   5      569.18      599.70     25.27 o 
  -8   3   5      237.64      235.62     13.48 o 
  -7   3   5      532.46      541.00     22.26 o 
  -6   3   5     1093.79     1146.17     60.54 o 
  -5   3   5      866.64      824.50     22.46 o 
  -4   3   5     1403.88     1359.59     49.16 o 
  -3   3   5     2474.60     2483.89     40.01 o 
  -2   3   5     1203.57     1139.71     42.79 o 
  -1   3   5     1459.70     1441.13     52.12 o 
   0   3   5     2633.26     2741.15    119.97 o 
   1   3   5      878.68      916.56     53.16 o 
   2   3   5     1399.98     1353.19     56.13 o 
   3   3   5      877.97      880.75     29.96 o 
   4   3   5     2920.43     2930.78    141.90 o 
   5   3   5     4289.31     4293.03    143.87 o 
   6   3   5       61.02       65.75     12.33 o 
   7   3   5      196.60      217.28     17.33 o 
   8   3   5      430.02      432.60     22.84 o 
   9   3   5       48.71       21.06     14.79 o 
  10   3   5        6.05        3.02     19.34 o 
  11   3   5      396.47      407.74     50.07 o 
  12   3   5      321.21      374.70     41.17 o 
  13   3   5      219.39      269.09     39.42 o 
  14   3   5       45.01       52.38     31.63 o 
 -16   4   5       67.44       82.51     31.71 o 
 -15   4   5      179.08      167.65     33.83 o 
 -14   4   5      234.28      219.43     33.18 o 
 -13   4   5      417.06      446.57     31.41 o 
 -12   4   5     1333.31     1372.80     44.96 o 
 -11   4   5      311.89      351.17     27.58 o 
 -10   4   5      153.23      187.73     20.29 o 
  -9   4   5      206.81      201.01     14.31 o 
  -8   4   5      215.52      219.95     19.18 o 
  -7   4   5     1051.77     1004.31     45.54 o 
  -6   4   5     1010.81     1027.97     51.66 o 
  -5   4   5     1431.39     1535.53     84.14 o 
  -4   4   5     2144.34     2233.31    104.24 o 
  -3   4   5       95.43       88.69     13.50 o 
  -2   4   5      105.23       92.84     10.39 o 
  -1   4   5      602.51      616.19     33.30 o 
   0   4   5      854.43      916.72     56.05 o 
   1   4   5      961.66      901.87     79.50 o 
   2   4   5      872.01      848.62     24.70 o 
   3   4   5     1441.82     1454.91     47.57 o 
   4   4   5      114.24      115.79     13.47 o 
   5   4   5       13.82       20.28     10.74 o 
   6   4   5      527.74      513.82     23.89 o 
   7   4   5     1156.94     1234.21     34.20 o 
   8   4   5      184.43      219.13     18.84 o 
   9   4   5        2.59        3.05     15.63 o 
  10   4   5      332.15      354.16     37.01 o 
  11   4   5      151.84      151.62     30.92 o 
  12   4   5      126.25      143.78     32.42 o 
  13   4   5      103.95      103.65     31.86 o 
 -15   5   5        1.63        5.35     27.39 o 
 -14   5   5       95.73       99.93     30.50 o 
 -13   5   5       70.19       72.65     26.96 o 
 -12   5   5        2.66       -7.90     20.11 o 
 -11   5   5      105.84      107.29     24.51 o 
 -10   5   5      309.86      339.00     25.42 o 
  -9   5   5       32.83       39.31     12.67 o 
  -8   5   5       90.15       97.18     12.38 o 
  -7   5   5      233.86      250.49     15.40 o 
  -6   5   5      542.77      534.87     30.60 o 
  -5   5   5      616.42      610.18     28.17 o 
  -4   5   5      271.67      287.17     17.46 o 
  -3   5   5        3.56        7.95     11.58 o 
  -2   5   5       97.17      107.15     15.60 o 
  -1   5   5      170.09      190.14     17.90 o 
   0   5   5      281.41      291.26     28.99 o 
   1   5   5      680.79      738.23     65.44 o 
   2   5   5       34.63       43.65     13.29 o 
   3   5   5      117.08      116.86     13.65 o 
   4   5   5      326.30      314.65     22.04 o 
   5   5   5      404.29      407.08     22.30 o 
   6   5   5       81.13       96.28     15.16 o 
   7   5   5      217.28      241.61     20.09 o 
   8   5   5      487.77      516.75     27.13 o 
   9   5   5       20.19       39.94     18.64 o 
  10   5   5      193.79      183.29     32.72 o 
  11   5   5       31.17       33.48     27.56 o 
  12   5   5      100.58      109.57     32.83 o 
 -14   6   5        4.57        0.35     26.53 o 
 -13   6   5        0.00       -8.84     23.40 o 
 -12   6   5        6.17       17.23     23.74 o 
 -11   6   5      165.29      155.98     27.93 o 
 -10   6   5       95.47       98.76     35.89 o 
  -9   6   5      660.28      614.93     38.28 o 
  -8   6   5      104.78       97.17     17.53 o 
  -7   6   5      163.30      161.78     14.90 o 
  -6   6   5       72.06       63.65     11.95 o 
  -5   6   5       13.66       15.28      9.58 o 
  -4   6   5        1.45        7.41     12.31 o 
  -3   6   5        5.38        6.03     12.92 o 
  -2   6   5       61.56       54.98     18.22 o 
  -1   6   5      309.67      311.17     29.02 o 
   0   6   5        8.29        7.73     12.26 o 
   1   6   5      691.94      765.94     68.16 o 
   2   6   5       14.70       16.62     13.27 o 
   3   6   5       50.79       43.46     14.71 o 
   4   6   5        0.27        1.81     10.62 o 
   5   6   5        0.03       -6.99     10.60 o 
   6   6   5        3.97        4.70     12.13 o 
   7   6   5        1.58        8.99     13.57 o 
   8   6   5      300.80      291.87     30.02 o 
   9   6   5       34.52       23.04     19.84 o 
  10   6   5       21.36       19.11     26.67 o 
  11   6   5        7.56        2.26     26.75 o 
  12   6   5       24.90       22.46     29.24 o 
 -13   7   5        0.64       17.44     37.40 o 
 -12   7   5       32.18       52.20     38.40 o 
 -11   7   5       70.24       86.44     29.93 o 
 -10   7   5      156.95      159.38     42.42 o 
  -9   7   5      371.69      359.25     34.57 o 
  -8   7   5       70.49       69.95     18.35 o 
  -7   7   5       21.33       23.68     13.48 o 
  -6   7   5       13.51       15.54     12.77 o 
  -5   7   5       10.67        6.12     12.07 o 
  -4   7   5       46.59       44.65     13.59 o 
  -3   7   5      655.23      555.53     30.21 o 
  -2   7   5      709.30      644.84     31.48 o 
  -1   7   5      334.84      305.32     44.05 o 
   0   7   5      191.97      200.72     21.30 o 
   1   7   5       11.58        9.02     14.10 o 
   2   7   5      166.03      177.45     21.51 o 
   3   7   5      117.45      144.82     20.82 o 
   4   7   5       10.45       15.02     15.83 o 
   5   7   5      377.66      434.05     25.86 o 
   6   7   5      134.18      139.76     19.30 o 
   7   7   5      256.63      270.74     27.89 o 
   8   7   5      198.84      201.39     26.78 o 
   9   7   5        6.61       -3.80     19.70 o 
  10   7   5      112.33      118.21     32.11 o 
 -12   8   5      153.95      130.39     47.19 o 
  -9   8   5      125.47      150.21     41.66 o 
  -8   8   5      394.96      457.20     43.17 o 
  -7   8   5      348.45      354.01     29.35 o 
  -6   8   5       21.55       23.04     14.69 o 
  -5   8   5      418.17      397.06     25.86 o 
  -4   8   5     1082.16     1046.90     42.63 o 
  -3   8   5        3.35        2.78     14.98 o 
  -2   8   5      152.57      140.95     20.88 o 
  -1   8   5     1031.41      949.78     49.80 o 
   0   8   5      198.35      182.23     23.41 o 
   1   8   5      373.98      379.19     25.48 o 
   2   8   5       70.58       81.64     17.10 o 
   3   8   5       39.33       36.18     15.98 o 
   4   8   5      431.80      411.68     30.36 o 
   5   8   5      164.40      181.38     21.83 o 
   6   8   5       25.34       21.11     15.10 o 
   7   8   5      702.12      725.46     31.53 o 
   8   8   5      820.02      916.39     47.28 o 
   9   8   5       43.23       58.48     24.88 o 
  -9   9   5      176.82      117.59     43.29 o 
  -8   9   5      362.17      402.33     57.73 o 
  -7   9   5      183.99      181.79     32.72 o 
  -6   9   5      659.08      615.27     47.49 o 
  -5   9   5      133.71      132.00     29.57 o 
  -4   9   5       69.76       95.47     21.95 o 
  -3   9   5      461.80      429.77     33.55 o 
  -2   9   5      171.02      175.80     25.51 o 
  -1   9   5      150.75      165.74     25.45 o 
   0   9   5      181.22      175.41     25.74 o 
   1   9   5      456.58      442.90     33.04 o 
   2   9   5      289.15      278.70     25.65 o 
   3   9   5      176.22      192.28     23.55 o 
   4   9   5      148.63      143.05     22.08 o 
   5   9   5      184.01      207.45     25.37 o 
   6   9   5      186.44      206.66     22.30 o 
   7   9   5      133.45      133.48     21.08 o 
  -7  10   5       14.11       -1.63     34.26 o 
  -6  10   5       49.06       40.57     28.26 o 
  -5  10   5       77.86       85.68     29.24 o 
  -4  10   5      171.39      140.23     32.97 o 
  -3  10   5       74.39       95.21     28.39 o 
  -2  10   5       65.29       61.52     27.80 o 
  -1  10   5      535.70      516.73     38.62 o 
   0  10   5      711.07      665.09     41.77 o 
   1  10   5      505.45      452.99     36.89 o 
   2  10   5       82.56       97.71     24.27 o 
   3  10   5       41.01       52.21     20.61 o 
   4  10   5       26.40       28.33     20.19 o 
 -17   0   6       78.09      113.32     44.55 o 
 -16   0   6       17.47       17.19     34.89 o 
 -15   0   6      302.88      299.17     51.95 o 
 -14   0   6     1303.74     1194.44     81.82 o 
 -13   0   6        4.65       17.91     18.95 o 
 -12   0   6       22.55       24.91     18.15 o 
 -11   0   6      354.31      334.93     43.42 o 
 -10   0   6       20.07       18.95     15.08 o 
  -9   0   6       57.49       64.50     16.34 o 
  -8   0   6     1601.48     1602.61     75.05 o 
  -7   0   6     5299.08     5319.28    162.94 o 
  -6   0   6     4020.52     4021.11     91.94 o 
  -5   0   6      939.22      881.62     26.17 o 
  -4   0   6     1986.83     1964.11     96.44 o 
  -3   0   6     4597.31     4589.45    288.95 o 
  -2   0   6      347.89      319.19     21.74 o 
  -1   0   6      588.35      737.74     35.52 o 
   0   0   6     1418.18     1426.72     71.25 o 
   1   0   6      540.76      485.11     39.72 o 
   2   0   6     1593.14     1344.82    125.99 o 
   3   0   6      882.66      740.26     45.18 o 
   4   0   6      917.97      890.48     68.96 o 
   5   0   6     1123.83     1116.81     40.47 o 
   6   0   6      141.74      129.65     19.94 o 
   7   0   6      223.42      231.44     24.67 o 
   8   0   6      148.43      165.89     23.72 o 
   9   0   6      158.78      179.83     38.28 o 
  10   0   6      236.07      255.50     45.05 o 
  11   0   6      211.59      259.77     49.70 o 
  12   0   6     1075.69     1146.25     87.09 o 
  13   0   6      342.54      293.15     59.11 o 
 -17   1   6      179.51      171.87     33.54 o 
 -16   1   6      222.63      218.73     50.82 o 
 -15   1   6      224.59      266.97     35.12 o 
 -14   1   6      167.69      173.46     29.32 o 
 -13   1   6      301.99      278.95     42.86 o 
 -12   1   6      126.92      135.14     23.24 o 
 -11   1   6       51.18       53.10     13.23 o 
 -10   1   6      690.75      618.36     24.59 o 
  -9   1   6     1257.18     1232.08     29.44 o 
  -8   1   6      756.27      755.98     18.04 o 
  -7   1   6     1076.40     1006.06     25.32 o 
  -6   1   6     1500.06     1518.41     39.79 o 
  -5   1   6     1958.90     2019.54     30.65 o 
  -4   1   6      649.23      627.37     20.17 o 
  -3   1   6       17.72       15.96      7.69 o 
  -2   1   6       42.82       29.07      7.96 o 
  -1   1   6       16.67       46.95      7.25 o 
   0   1   6     1154.22     1268.22     40.45 o 
   1   1   6     3026.82     3225.66    133.77 o 
   2   1   6     3307.40     3228.13    115.53 o 
   3   1   6     1271.36     1232.05     42.67 o 
   4   1   6      749.76      680.94     22.25 o 
   5   1   6      983.63      971.06     28.06 o 
   6   1   6      119.89      111.22     13.88 o 
   7   1   6        6.24        6.10     10.84 o 
   8   1   6     1084.79     1109.51     32.51 o 
   9   1   6     1390.44     1403.29     43.91 o 
  10   1   6      682.76      691.11     45.56 o 
  11   1   6      337.67      374.06     39.08 o 
  12   1   6      140.68      154.29     33.85 o 
  13   1   6       62.68       74.26     31.96 o 
 -17   2   6      237.28      263.28     55.84 o 
 -16   2   6      375.16      314.78     39.94 o 
 -15   2   6      477.19      369.72     39.42 o 
 -14   2   6      367.17      358.46     38.34 o 
 -13   2   6       25.78       41.32     21.68 o 
 -12   2   6      161.52      182.14     25.83 o 
 -11   2   6      377.54      389.39     32.95 o 
 -10   2   6        5.99       10.32     15.88 o 
  -9   2   6      313.69      329.85     21.51 o 
  -8   2   6     1233.41     1279.72     26.01 o 
  -7   2   6      253.06      266.94     14.10 o 
  -6   2   6      214.68      208.06     14.21 o 
  -5   2   6       31.17       25.10      8.60 o 
  -4   2   6       24.26       21.36      8.34 o 
  -3   2   6      525.51      543.71     19.22 o 
  -2   2   6      221.71      244.67     14.23 o 
  -1   2   6      217.47      217.93     11.99 o 
   0   2   6      453.79      448.15     13.80 o 
   1   2   6     1220.16     1269.69     55.16 o 
   2   2   6      520.26      531.20     20.30 o 
   3   2   6     1793.66     1804.47     68.67 o 
   4   2   6     2182.42     2191.89     55.00 o 
   5   2   6      257.17      269.02     17.08 o 
   6   2   6      284.83      284.68     18.69 o 
   7   2   6      490.26      486.30     23.99 o 
   8   2   6      290.97      314.42     20.91 o 
   9   2   6       11.54       14.89     15.56 o 
  10   2   6       86.41       96.49     26.43 o 
  11   2   6      199.77      217.10     34.21 o 
  12   2   6       48.36       60.71     29.59 o 
  13   2   6       20.31       14.18     29.19 o 
 -16   3   6       55.93       39.25     28.51 o 
 -15   3   6       31.29       32.37     26.27 o 
 -14   3   6        0.00        1.18     22.26 o 
 -13   3   6       39.61       25.57     21.65 o 
 -12   3   6      192.31      151.56     26.16 o 
 -11   3   6      352.19      355.86     41.85 o 
 -10   3   6       76.95       76.03     20.81 o 
  -9   3   6       22.64       26.86     13.00 o 
  -8   3   6       96.59       94.28     12.57 o 
  -7   3   6       95.50      105.69     14.59 o 
  -6   3   6      451.61      450.15     21.06 o 
  -5   3   6        0.05       -2.37      7.76 o 
  -4   3   6      474.46      552.60     20.31 o 
  -3   3   6      116.88      127.20     12.35 o 
  -2   3   6      411.23      415.75     17.60 o 
  -1   3   6      222.17      257.51     13.29 o 
   0   3   6      125.76      160.46      9.96 o 
   1   3   6       15.84       14.24      8.28 o 
   2   3   6      412.37      450.40     26.08 o 
   3   3   6      409.99      430.11     19.46 o 
   4   3   6      225.59      225.98     16.75 o 
   5   3   6      144.78      148.43     15.29 o 
   6   3   6       37.15       39.35     12.27 o 
   7   3   6     1139.19     1099.28     32.60 o 
   8   3   6      136.83      138.72     17.01 o 
   9   3   6       25.53       22.78     16.74 o 
  10   3   6       46.34       25.13     24.75 o 
  11   3   6       26.08        8.62     25.55 o 
  12   3   6        0.50       -4.70     26.79 o 
  13   3   6       44.37       21.22     29.95 o 
 -16   4   6        4.61       -1.06     28.45 o 
 -15   4   6      190.03      177.01     34.81 o 
 -14   4   6      427.45      400.07     59.11 o 
 -13   4   6      125.88      113.83     27.89 o 
 -12   4   6      552.16      599.05     42.76 o 
 -11   4   6      467.29      504.65     38.26 o 
 -10   4   6       13.42       14.74     17.39 o 
  -9   4   6       95.51       98.91     16.33 o 
  -8   4   6       67.74       74.45     15.61 o 
  -7   4   6       28.53       33.02     12.91 o 
  -6   4   6       86.88       90.46     15.71 o 
  -5   4   6      196.17      182.25     18.18 o 
  -4   4   6     1037.40     1083.90     27.87 o 
  -3   4   6      556.71      586.59     22.76 o 
  -2   4   6       82.42       87.53     18.22 o 
  -1   4   6      484.29      452.65     28.93 o 
   0   4   6     1610.19     1567.50     61.21 o 
   1   4   6      364.70      369.72     18.17 o 
   2   4   6      226.71      236.19     16.54 o 
   3   4   6      124.95      149.75     17.21 o 
   4   4   6      548.74      541.46     23.45 o 
   5   4   6      830.94      822.92     31.70 o 
   6   4   6        7.10       10.74     11.82 o 
   7   4   6      748.22      757.60     32.86 o 
   8   4   6      884.14      895.11     32.46 o 
   9   4   6       15.76       13.04     17.35 o 
  10   4   6       43.68       60.68     25.57 o 
  11   4   6       10.22        7.46     26.34 o 
  12   4   6        8.79       13.74     28.44 o 
 -15   5   6       65.54       95.06     32.49 o 
 -14   5   6      203.50      214.54     36.17 o 
 -13   5   6      489.39      523.93     65.01 o 
 -12   5   6      200.33      209.53     32.01 o 
 -11   5   6      460.70      469.63     39.07 o 
 -10   5   6      429.95      498.32     37.93 o 
  -9   5   6      174.52      181.84     20.00 o 
  -8   5   6      100.00      126.19     18.54 o 
  -7   5   6      492.23      511.39     28.10 o 
  -6   5   6     1277.49     1239.10     43.25 o 
  -5   5   6      485.29      473.55     26.67 o 
  -4   5   6      554.79      519.05     34.70 o 
  -3   5   6     1717.46     1687.51     77.76 o 
  -2   5   6     1316.53     1331.20    117.73 o 
  -1   5   6      369.17      358.39     23.47 o 
   0   5   6      836.80      834.00     53.75 o 
   1   5   6     2419.00     2342.46     71.32 o 
   2   5   6     1417.27     1407.66    101.51 o 
   3   5   6      874.54      909.64     47.80 o 
   4   5   6      233.06      264.84     19.47 o 
   5   5   6      503.88      517.78     25.21 o 
   6   5   6      299.64      327.64     22.00 o 
   7   5   6        4.64       -1.41     13.57 o 
   8   5   6      769.67      836.09     39.73 o 
   9   5   6      890.15      913.32     49.25 o 
  10   5   6       42.86       65.82     29.03 o 
  11   5   6       17.36       27.69     28.83 o 
  12   5   6       38.52       47.70     31.36 o 
 -14   6   6      230.18      212.80     37.87 o 
 -13   6   6      172.31      201.50     35.62 o 
 -12   6   6      212.12      228.20     34.50 o 
 -11   6   6      410.44      434.45     44.36 o 
 -10   6   6      538.00      555.68     60.61 o 
  -9   6   6      529.11      507.74     30.65 o 
  -8   6   6      220.22      223.55     22.56 o 
  -7   6   6      408.70      412.50     23.58 o 
  -6   6   6      287.70      320.20     25.66 o 
  -5   6   6       85.45       65.81     17.12 o 
  -4   6   6     1191.07     1233.93     40.61 o 
  -3   6   6     2426.01     2323.89    138.48 o 
  -2   6   6      146.25      154.60     23.96 o 
  -1   6   6     1352.10     1267.05    119.59 o 
   0   6   6      576.01      578.38     34.31 o 
   1   6   6       30.62       41.18     15.03 o 
   2   6   6       31.50       51.12     16.14 o 
   3   6   6       27.92       33.56     15.10 o 
   4   6   6      297.29      345.01     26.91 o 
   5   6   6      730.83      769.43     49.17 o 
   6   6   6      409.06      486.67     27.39 o 
   7   6   6      201.99      267.20     23.48 o 
   8   6   6     1348.58     1433.72     81.59 o 
   9   6   6      327.63      346.73     32.18 o 
  10   6   6       47.82       91.55     33.02 o 
  11   6   6      215.96      228.72     40.85 o 
 -13   7   6       54.22       48.83     30.06 o 
 -12   7   6      136.88      139.59     32.48 o 
 -11   7   6      113.80      146.88     31.23 o 
 -10   7   6      405.72      433.70     58.48 o 
  -9   7   6      412.06      410.91     31.21 o 
  -8   7   6      286.71      317.30     27.32 o 
  -7   7   6        3.25        5.68     13.32 o 
  -6   7   6      102.10      100.94     16.74 o 
  -5   7   6      401.22      426.47     25.00 o 
  -4   7   6      138.80      137.44     25.35 o 
  -3   7   6      688.92      694.83     87.59 o 
  -2   7   6      553.06      532.04     38.38 o 
  -1   7   6       95.75       81.10     22.73 o 
   0   7   6       43.94       60.79     17.53 o 
   1   7   6      198.53      236.59     24.95 o 
   2   7   6       63.48       51.54     18.03 o 
   3   7   6      136.97      152.88     22.51 o 
   4   7   6      214.31      251.44     25.94 o 
   5   7   6       12.04       24.43     18.35 o 
   6   7   6       87.72       90.61     22.30 o 
   7   7   6       15.32       15.12     19.90 o 
   8   7   6      258.98      265.50     59.36 o 
   9   7   6      446.96      448.27     56.79 o 
 -10   8   6      213.47      141.05     48.06 o 
  -9   8   6       62.30       55.60     26.80 o 
  -8   8   6        3.80       -0.68     17.74 o 
  -7   8   6       71.36       74.44     18.29 o 
  -6   8   6        8.59       10.03     15.23 o 
  -5   8   6       20.06       20.47     14.87 o 
  -4   8   6      135.10      114.04     21.22 o 
  -3   8   6      660.02      606.93     39.68 o 
  -2   8   6      611.09      583.02     34.98 o 
  -1   8   6      201.35      193.63     24.38 o 
   0   8   6        6.95       11.79     16.45 o 
   1   8   6        1.65       -1.62     22.56 o 
   2   8   6       65.70       91.72     26.89 o 
   3   8   6       37.29       29.27     25.33 o 
   4   8   6      205.61      215.47     34.14 o 
   5   8   6      259.61      289.34     51.58 o 
   6   8   6       93.77       89.43     20.97 o 
   7   8   6       24.62       29.45     19.03 o 
   8   8   6        1.19      -11.17     27.01 o 
  -9   9   6       21.28       12.80     36.64 o 
  -8   9   6       22.77       24.09     35.01 o 
  -7   9   6       63.47       57.20     23.78 o 
  -6   9   6      126.77      123.94     25.54 o 
  -5   9   6        7.65        8.77     19.54 o 
  -4   9   6       19.32       14.56     19.57 o 
  -3   9   6       12.62       10.84     18.93 o 
  -2   9   6      288.36      276.64     29.99 o 
  -1   9   6        7.97        0.35     18.43 o 
   0   9   6        0.26       -1.42     17.66 o 
   1   9   6        7.01        3.72     18.61 o 
   2   9   6        2.40        2.10     16.65 o 
   3   9   6        0.00        6.16     17.28 o 
   4   9   6       12.81       19.62     18.68 o 
   5   9   6       33.32       37.28     19.42 o 
   6   9   6       25.88       27.49     20.33 o 
  -6  10   6      164.15      154.72     35.78 o 
  -5  10   6       10.30       10.29     26.61 o 
  -4  10   6       75.09       86.30     24.22 o 
  -3  10   6      226.81      191.95     28.50 o 
  -2  10   6       60.21       55.60     22.93 o 
  -1  10   6       23.51       26.17     20.25 o 
   0  10   6      234.44      196.92     28.29 o 
   1  10   6       41.99       54.69     23.71 o 
   2  10   6       30.97       43.47     23.14 o 
 -16   1   7       66.79       80.72     28.24 o 
 -15   1   7       15.18       14.00     23.50 o 
 -14   1   7      111.06       94.64     26.30 o 
 -13   1   7       95.26      105.74     25.87 o 
 -12   1   7       16.69       20.98     17.88 o 
 -11   1   7       82.15       77.06     21.49 o 
 -10   1   7       39.52       25.33     16.87 o 
  -9   1   7      118.35      104.89     20.64 o 
  -8   1   7       70.59       65.80     12.20 o 
  -7   1   7      376.08      384.11     19.72 o 
  -6   1   7      209.62      221.95     15.61 o 
  -5   1   7       30.63       38.58     10.18 o 
  -4   1   7     1181.25     1164.13     28.22 o 
  -3   1   7       82.21       82.56     11.51 o 
  -2   1   7      810.58      858.93     37.95 o 
  -1   1   7     1160.81     1189.85     38.53 o 
   0   1   7      142.14      137.97     10.66 o 
   1   1   7      116.30      116.22     14.08 o 
   2   1   7       23.65       24.21     10.98 o 
   3   1   7       48.75       39.59     12.25 o 
   4   1   7       38.14       35.84     11.20 o 
   5   1   7     1062.10     1024.09     36.39 o 
   6   1   7      334.96      340.70     20.72 o 
   7   1   7       76.55       64.82     14.27 o 
   8   1   7       51.88       59.23     14.94 o 
   9   1   7       22.64       22.51     21.70 o 
  10   1   7        3.67        6.99     23.60 o 
  11   1   7        3.40       -4.46     26.65 o 
  12   1   7      131.52      163.78     36.94 o 
 -16   2   7      295.96      256.51     43.04 o 
 -15   2   7        5.72       13.54     24.17 o 
 -14   2   7      141.29      120.30     29.05 o 
 -13   2   7      196.81      231.28     46.81 o 
 -12   2   7        3.63        6.44     17.59 o 
 -11   2   7      614.38      583.35     39.79 o 
 -10   2   7     1007.28      971.34     46.52 o 
  -9   2   7      999.97      984.95     66.93 o 
  -8   2   7      555.99      552.59     22.73 o 
  -7   2   7      814.60      855.59     22.67 o 
  -6   2   7     2350.46     2329.33     40.16 o 
  -5   2   7      198.46      199.69     15.27 o 
  -4   2   7      252.66      228.22     15.83 o 
  -3   2   7     1610.94     1529.56     64.88 o 
  -2   2   7     2423.45     2474.58     95.37 o 
  -1   2   7      325.55      314.89     15.06 o 
   0   2   7      481.65      453.95     17.42 o 
   1   2   7      450.26      408.90     44.38 o 
   2   2   7      273.41      281.72     20.36 o 
   3   2   7      853.78      897.19     64.08 o 
   4   2   7       14.56        8.88     12.25 o 
   5   2   7     1140.01     1129.40     42.16 o 
   6   2   7      595.41      597.01     25.68 o 
   7   2   7       26.12       21.17     12.88 o 
   8   2   7      261.01      288.89     22.13 o 
   9   2   7       40.37       51.48     18.83 o 
  10   2   7      225.96      263.91     48.19 o 
  11   2   7      221.54      220.21     35.96 o 
  12   2   7      279.99      303.67     41.51 o 
 -16   3   7       69.94       39.40     40.53 o 
 -15   3   7      160.89      189.87     49.70 o 
 -14   3   7      201.52      191.25     48.19 o 
 -13   3   7      615.55      515.52     62.37 o 
 -12   3   7      627.38      618.43     63.75 o 
 -11   3   7       65.82      102.98     23.63 o 
 -10   3   7      532.55      567.94     37.36 o 
  -9   3   7     2119.28     2184.76     42.45 o 
  -8   3   7      560.37      542.08     20.71 o 
  -7   3   7      173.52      184.52     16.06 o 
  -6   3   7     1347.65     1336.33     46.73 o 
  -5   3   7      443.49      441.26     20.85 o 
  -4   3   7       16.33       13.65      9.59 o 
  -3   3   7      184.31      183.97     14.88 o 
  -2   3   7     2349.10     2283.06    102.86 o 
  -1   3   7     2954.05     3039.28    149.42 o 
   0   3   7     1406.37     1331.37     85.75 o 
   1   3   7     1074.52     1090.90     68.45 o 
   2   3   7     1053.70     1070.64     77.22 o 
   3   3   7      287.35      281.85     24.40 o 
   4   3   7       45.83       43.05     14.54 o 
   5   3   7     1526.35     1576.36     51.30 o 
   6   3   7     3713.01     3802.47    165.16 o 
   7   3   7      764.02      791.84     61.31 o 
   8   3   7      152.74      161.03     21.97 o 
   9   3   7      721.46      728.57     45.41 o 
  10   3   7      512.74      562.31     46.28 o 
  11   3   7       91.05      116.67     33.03 o 
  12   3   7      175.75      166.89     37.18 o 
 -15   4   7      148.22      147.96     46.56 o 
 -14   4   7      358.56      387.14     58.35 o 
 -13   4   7      259.15      242.99     34.07 o 
 -12   4   7      104.21      129.12     27.44 o 
 -11   4   7      457.42      518.37     40.40 o 
 -10   4   7      197.58      199.80     27.16 o 
  -9   4   7       50.75       36.76     14.82 o 
  -8   4   7      290.64      307.76     23.65 o 
  -7   4   7      535.99      543.61     24.16 o 
  -6   4   7      677.34      662.73     33.82 o 
  -5   4   7      723.06      731.80     28.09 o 
  -4   4   7       15.85       17.20     11.06 o 
  -3   4   7      980.50      945.16     56.30 o 
  -2   4   7      422.76      410.49     33.30 o 
  -1   4   7       78.92       92.89     13.89 o 
   0   4   7      389.96      388.96     25.27 o 
   1   4   7      794.33      787.62     55.82 o 
   2   4   7     1781.78     1728.31    111.37 o 
   3   4   7      943.33      921.47     35.17 o 
   4   4   7     1848.22     1831.92     71.79 o 
   5   4   7     1455.06     1426.91     48.85 o 
   6   4   7      658.18      681.93     45.49 o 
   7   4   7      309.62      315.97     26.98 o 
   8   4   7      205.44      235.35     25.64 o 
   9   4   7      237.93      289.33     38.46 o 
  10   4   7       51.26       61.37     42.29 o 
  11   4   7      453.90      475.99     67.89 o 
 -14   5   7       42.89       56.81     29.35 o 
 -13   5   7       28.52       27.08     24.94 o 
 -12   5   7      151.32      125.55     28.96 o 
 -11   5   7        2.49        4.97     20.72 o 
 -10   5   7       19.36       37.15     21.58 o 
  -9   5   7      215.74      192.49     33.26 o 
  -8   5   7      641.11      651.44     32.60 o 
  -7   5   7      324.18      335.26     25.71 o 
  -6   5   7      198.36      214.16     21.85 o 
  -5   5   7      755.35      738.88     33.12 o 
  -4   5   7        3.63       14.64     14.08 o 
  -3   5   7        9.28       15.22     13.63 o 
  -2   5   7       43.01       53.12     15.26 o 
  -1   5   7      462.59      487.54     27.93 o 
   0   5   7      759.29      779.40     81.07 o 
   1   5   7      425.84      460.11     33.58 o 
   2   5   7       96.13       93.78     17.80 o 
   3   5   7      270.25      283.21     30.86 o 
   4   5   7        7.11        4.37     13.81 o 
   5   5   7       27.02       25.85     16.58 o 
   6   5   7       20.56       33.44     17.53 o 
   7   5   7       65.17       78.84     21.24 o 
   8   5   7        0.66       -6.22     23.37 o 
   9   5   7      174.09      169.84     33.25 o 
  10   5   7        6.32        8.78     39.91 o 
 -14   6   7       41.03       46.41     30.65 o 
 -13   6   7        2.73       12.06     27.12 o 
 -12   6   7       57.83       38.99     25.77 o 
 -11   6   7       26.97       28.19     25.05 o 
 -10   6   7       29.57       20.20     34.89 o 
  -9   6   7       30.40       26.36     16.45 o 
  -8   6   7        5.47        0.25     29.99 o 
  -7   6   7       80.35       71.57     18.93 o 
  -6   6   7      156.18      138.01     20.96 o 
  -5   6   7      145.76      115.96     20.13 o 
  -4   6   7       26.09       16.98     15.19 o 
  -3   6   7      139.04      140.41     20.60 o 
  -2   6   7        4.52       12.54     17.11 o 
  -1   6   7        0.06        8.36     17.03 o 
   0   6   7       23.26       24.51     14.89 o 
   1   6   7        3.77        5.51     14.09 o 
   2   6   7        0.12       -1.69     14.06 o 
   3   6   7       27.29       13.99     15.68 o 
   4   6   7       75.67       65.73     19.02 o 
   5   6   7      693.00      663.62     63.48 o 
   6   6   7      195.43      211.83     26.53 o 
   7   6   7        6.79       11.53     19.58 o 
   8   6   7      113.84       99.91     29.53 o 
   9   6   7       18.92       34.83     29.12 o 
 -12   7   7       35.63       50.71     29.30 o 
 -11   7   7      151.72      130.99     31.78 o 
 -10   7   7      286.57      290.14     54.97 o 
  -9   7   7      190.48      183.62     25.30 o 
  -8   7   7      201.87      211.60     25.37 o 
  -7   7   7       42.14       55.87     16.24 o 
  -6   7   7      133.11      140.34     27.36 o 
  -5   7   7      138.15      141.23     22.53 o 
  -4   7   7       13.33        5.82     16.66 o 
  -3   7   7      351.62      397.24     36.62 o 
  -2   7   7      909.25      833.22     96.50 o 
  -1   7   7      422.90      403.77     36.50 o 
   0   7   7        5.71        3.12     16.12 o 
   1   7   7        2.23       -5.02     16.20 o 
   2   7   7       69.60       86.21     21.33 o 
   3   7   7       28.42       28.60     18.64 o 
   4   7   7       15.93        2.68     17.79 o 
   5   7   7        1.56        6.05     18.57 o 
   6   7   7      162.76      177.99     26.67 o 
   7   7   7       63.01       51.99     23.40 o 
   8   7   7        0.92        1.91     27.75 o 
 -11   8   7       61.34       38.15     44.93 o 
 -10   8   7      138.15      149.09     50.57 o 
  -9   8   7      185.41      177.27     27.77 o 
  -8   8   7       55.55       66.90     22.80 o 
  -7   8   7        9.23        4.88     16.48 o 
  -6   8   7      703.56      646.18     33.41 o 
  -5   8   7      826.68      764.16     35.38 o 
  -4   8   7       25.55       17.51     17.02 o 
  -3   8   7     1026.03      832.64     73.66 o 
  -2   8   7      344.84      358.05     38.39 o 
  -1   8   7        4.05       -0.49     21.20 o 
   0   8   7      162.96      157.60     43.04 o 
   1   8   7       59.49       57.80     21.11 o 
   2   8   7       80.02       80.24     23.02 o 
   3   8   7       59.41       73.20     22.67 o 
   4   8   7      102.98      115.82     25.74 o 
   5   8   7      181.41      199.30     29.52 o 
   6   8   7      219.83      213.56     29.84 o 
   7   8   7        1.69        6.86     22.93 o 
  -8   9   7       38.39       39.85     23.60 o 
  -7   9   7      124.59      132.56     24.23 o 
  -6   9   7      150.21      149.69     27.06 o 
  -5   9   7      255.42      240.30     30.01 o 
  -4   9   7       23.96       13.61     18.82 o 
  -3   9   7       35.30       42.15     20.47 o 
  -2   9   7      594.29      531.93     38.18 o 
  -1   9   7      414.70      399.06     33.99 o 
   0   9   7      124.35      104.06     23.79 o 
   1   9   7      224.96      195.06     27.95 o 
   2   9   7      230.67      241.06     26.58 o 
   3   9   7       40.40       55.48     20.39 o 
   4   9   7       67.59       72.18     21.46 o 
  -3  10   7       40.75       59.19     23.87 o 
  -2  10   7       25.10       22.31     20.86 o 
  -1  10   7       62.75       74.41     23.83 o 
 -16   0   8      222.93      203.93     51.45 o 
 -15   0   8      248.17      200.54     49.07 o 
 -14   0   8       11.15       15.31     32.75 o 
 -13   0   8      717.58      682.05     64.25 o 
 -12   0   8      616.31      544.26     58.35 o 
 -11   0   8      532.22      522.80     55.34 o 
 -10   0   8      757.73      722.59     59.86 o 
  -9   0   8      617.21      636.00     55.47 o 
  -8   0   8     1881.17     1893.79     55.66 o 
  -7   0   8      429.18      425.95     31.22 o 
  -6   0   8     2156.86     2174.30     57.98 o 
  -5   0   8     3954.50     3900.96     75.02 o 
  -4   0   8      781.31      764.62     36.87 o 
  -3   0   8      130.82      140.22     20.20 o 
  -2   0   8     1036.39     1049.66     59.48 o 
  -1   0   8     1725.50     1788.86     83.58 o 
   0   0   8      603.08      609.22     57.29 o 
   1   0   8     2860.81     2602.72     92.61 o 
   2   0   8     1740.14     1623.62     76.55 o 
   3   0   8     2361.36     2378.21     92.36 o 
   4   0   8      511.22      489.17     49.44 o 
   5   0   8      564.93      495.95     48.69 o 
   6   0   8      191.43      217.98     38.78 o 
   7   0   8      281.52      349.75     46.31 o 
   8   0   8      759.51      834.15     66.01 o 
 -16   1   8      177.23      164.86     33.63 o 
 -15   1   8       83.60       79.43     28.69 o 
 -14   1   8       26.18       33.33     23.11 o 
 -13   1   8       41.30       46.48     22.91 o 
 -12   1   8      312.97      307.06     33.72 o 
 -11   1   8      495.28      475.87     37.97 o 
 -10   1   8      115.93      162.58     25.30 o 
  -9   1   8     1287.06     1295.47     51.84 o 
  -8   1   8     1720.44     1739.14     38.17 o 
  -7   1   8       58.11       55.65     12.72 o 
  -6   1   8      260.42      254.36     17.87 o 
  -5   1   8     1328.24     1273.38     43.38 o 
  -4   1   8     1023.40     1047.75     29.82 o 
  -3   1   8     1099.89     1075.21     50.57 o 
  -2   1   8      298.09      295.55     18.44 o 
  -1   1   8      992.11      962.54     35.85 o 
   0   1   8     1540.50     1508.04     69.36 o 
   1   1   8      776.63      741.52     38.11 o 
   2   1   8      846.31      886.87     41.79 o 
   3   1   8     2083.91     1996.89     60.43 o 
   4   1   8      203.24      192.03     25.05 o 
   5   1   8       46.08       52.32     19.68 o 
   6   1   8      527.84      526.66     37.53 o 
   7   1   8      162.03      184.52     27.41 o 
   8   1   8       98.88      106.05     25.50 o 
   9   1   8      468.38      546.52     60.49 o 
  10   1   8      626.00      716.81     70.78 o 
  11   1   8      171.11      286.37     56.97 o 
 -16   2   8      126.84      137.16     33.20 o 
 -15   2   8        4.04       -4.01     22.64 o 
 -14   2   8       10.48       13.52     23.80 o 
 -13   2   8        4.65        9.65     21.34 o 
 -12   2   8        2.20        0.60     19.15 o 
 -11   2   8       19.83       18.85     19.43 o 
 -10   2   8      692.27      661.99     41.45 o 
  -9   2   8      175.49      199.35     21.38 o 
  -8   2   8        3.37        2.56     10.99 o 
  -7   2   8      585.32      600.88     25.49 o 
  -6   2   8       17.01       21.80     11.36 o 
  -5   2   8       50.15       42.14     12.37 o 
  -4   2   8       74.37       63.63     12.56 o 
  -3   2   8       97.45      103.33     13.65 o 
  -2   2   8       44.28       36.26     11.19 o 
  -1   2   8       92.53       98.13     13.54 o 
   0   2   8      324.81      304.39     28.17 o 
   1   2   8      459.65      425.28     38.97 o 
   2   2   8      863.34      756.83     39.78 o 
   3   2   8      284.30      242.51     26.79 o 
   4   2   8       15.90       14.88     16.26 o 
   5   2   8        1.17       -2.21     13.07 o 
   6   2   8        1.25        7.16     14.97 o 
   7   2   8      109.94      128.16     21.23 o 
   8   2   8      391.78      406.97     30.08 o 
   9   2   8      524.74      692.97     70.53 o 
  10   2   8      164.51      218.73     51.20 o 
  11   2   8       47.52       47.94     47.31 o 
 -15   3   8       20.50       32.69     26.31 o 
 -14   3   8       17.87       12.92     23.95 o 
 -13   3   8       16.58       13.14     22.10 o 
 -12   3   8       11.11       21.80     22.27 o 
 -11   3   8       18.60        6.18     20.04 o 
 -10   3   8       20.67       15.27     17.81 o 
  -9   3   8      133.10      132.78     19.51 o 
  -8   3   8        6.50       11.61     12.04 o 
  -7   3   8        1.51        2.62     10.86 o 
  -6   3   8      689.70      665.59     26.32 o 
  -5   3   8       59.49       59.46     12.81 o 
  -4   3   8       14.12       24.51     11.69 o 
  -3   3   8      201.46      206.31     16.94 o 
  -2   3   8        1.47        2.61     11.95 o 
  -1   3   8      209.25      227.84     25.25 o 
   0   3   8       26.19       18.38     16.24 o 
   1   3   8      130.97      102.21     20.23 o 
   2   3   8       16.34       18.90     13.39 o 
   3   3   8      104.25      111.46     17.57 o 
   4   3   8       21.91       23.79     14.78 o 
   5   3   8      167.10      164.04     20.93 o 
   6   3   8       32.61       29.70     16.71 o 
   7   3   8       37.41       41.90     18.35 o 
   8   3   8        1.33       11.28     17.98 o 
   9   3   8        5.76       21.99     24.64 o 
  10   3   8       37.56       17.69     40.53 o 
  11   3   8       28.45       30.62     43.80 o 
 -15   4   8       37.23       32.25     42.42 o 
 -14   4   8      104.08       83.07     28.27 o 
 -13   4   8      427.84      400.03     53.27 o 
 -12   4   8      171.68      180.08     30.78 o 
 -11   4   8        5.28       11.26     20.25 o 
 -10   4   8        9.54       12.51     18.90 o 
  -9   4   8        9.46       22.95     15.74 o 
  -8   4   8       50.57       43.77     13.91 o 
  -7   4   8        6.83        0.79     11.78 o 
  -6   4   8      409.66      413.63     23.06 o 
  -5   4   8      560.60      520.34     29.52 o 
  -4   4   8       28.42       28.79     14.61 o 
  -3   4   8       77.42       72.61     16.94 o 
  -2   4   8       11.09       16.13     14.02 o 
  -1   4   8      210.62      220.29     20.93 o 
   0   4   8        6.50       15.87     13.28 o 
   1   4   8      224.75      245.89     39.59 o 
   2   4   8        4.16       11.52     14.17 o 
   3   4   8      531.33      542.01     33.89 o 
   4   4   8      132.25      126.55     19.37 o 
   5   4   8        2.53       11.43     16.13 o 
   6   4   8      636.47      620.83     38.75 o 
   7   4   8       36.37       39.02     19.30 o 
   8   4   8       53.59       60.78     21.42 o 
   9   4   8      294.60      295.95     38.52 o 
  10   4   8       48.24       56.10     44.93 o 
 -14   5   8      212.82      193.76     54.09 o 
 -13   5   8      315.03      311.22     55.84 o 
 -12   5   8      738.25      717.94     74.92 o 
 -11   5   8      417.27      418.27     60.49 o 
 -10   5   8       14.06       12.22     21.47 o 
  -9   5   8      124.55      150.99     22.52 o 
  -8   5   8      237.50      227.64     29.74 o 
  -7   5   8       17.89        6.13     15.64 o 
  -6   5   8        3.46        6.38     15.34 o 
  -5   5   8     1773.13     1758.60     54.26 o 
  -4   5   8     1188.86     1157.78     87.82 o 
  -3   5   8       31.57       33.13     15.54 o 
  -2   5   8       84.72       82.64     17.50 o 
  -1   5   8      129.84      125.24     31.12 o 
   0   5   8       26.30       16.01     14.99 o 
   1   5   8      348.63      350.77     27.62 o 
   2   5   8      169.03      185.68     22.18 o 
   3   5   8     1204.69     1245.16     99.45 o 
   4   5   8      416.66      419.48     29.82 o 
   5   5   8      226.59      218.11     25.17 o 
   6   5   8      332.11      339.68     29.70 o 
   7   5   8      779.72      849.73     42.73 o 
   8   5   8      180.91      191.03     35.26 o 
   9   5   8       11.55        1.49     27.53 o 
 -13   6   8      137.98      125.24     49.70 o 
 -12   6   8      101.24      128.50     48.31 o 
 -11   6   8       23.27       39.15     39.78 o 
 -10   6   8      135.73      124.49     44.93 o 
  -9   6   8      341.54      356.34     39.59 o 
  -8   6   8      306.21      314.93     36.51 o 
  -7   6   8      482.14      475.48     32.53 o 
  -6   6   8      272.03      257.54     26.52 o 
  -5   6   8     1572.22     1523.63    107.51 o 
  -4   6   8      545.22      544.39     32.80 o 
  -3   6   8      133.11      125.59     21.83 o 
  -2   6   8      953.76      930.33     78.43 o 
  -1   6   8      303.69      279.16     32.29 o 
   0   6   8      915.19      962.93     54.14 o 
   1   6   8      890.80      908.15     60.35 o 
   2   6   8      995.98     1022.97     66.22 o 
   3   6   8      863.77      871.40     53.19 o 
   4   6   8       93.10      123.43     23.44 o 
   5   6   8       64.82       62.94     20.95 o 
   6   6   8       71.55       91.57     24.11 o 
   7   6   8      217.79      295.03     46.29 o 
   8   6   8      157.69      190.09     35.56 o 
 -11   7   8      144.21      136.54     49.95 o 
 -10   7   8      250.05      303.82     57.98 o 
  -9   7   8      200.05      187.23     26.12 o 
  -8   7   8       27.82       49.26     20.31 o 
  -7   7   8      169.26      200.19     27.40 o 
  -6   7   8       64.10       78.67     22.73 o 
  -5   7   8      440.78      404.05     41.42 o 
  -4   7   8     1785.66     1667.65     91.46 o 
  -3   7   8     1042.97      992.03     53.34 o 
  -2   7   8      592.28      519.21     41.35 o 
  -1   7   8      528.01      516.21     59.30 o 
   0   7   8       96.80       96.71     26.67 o 
   1   7   8        9.60        4.23     18.54 o 
   2   7   8      444.60      467.94     34.47 o 
   3   7   8      444.55      485.43     36.13 o 
   4   7   8      220.36      261.11     30.55 o 
   5   7   8      469.90      554.40     39.11 o 
   6   7   8      139.82      196.23     29.91 o 
   7   7   8       88.58      102.86     26.91 o 
  -9   8   8       25.86       24.75     22.21 o 
  -8   8   8       34.75       50.91     22.46 o 
  -7   8   8       13.09       23.84     18.10 o 
  -6   8   8       60.18       63.54     18.75 o 
  -5   8   8       46.79       64.96     28.39 o 
  -4   8   8       90.11      101.38     31.17 o 
  -3   8   8       63.77       60.78     28.64 o 
  -2   8   8        4.54        7.61     25.02 o 
  -1   8   8        1.21       10.87     24.54 o 
   0   8   8       16.13       18.21     24.09 o 
   1   8   8        0.70        3.63     19.56 o 
   2   8   8       15.78       30.47     22.47 o 
   3   8   8       30.73       41.08     23.53 o 
   4   8   8       67.63       72.20     31.74 o 
   5   8   8       42.95       42.41     25.25 o 
  -6   9   8       44.00       50.58     24.04 o 
  -5   9   8       70.03       51.02     23.43 o 
  -4   9   8        0.23        5.81     19.28 o 
  -3   9   8        0.59        1.86     18.94 o 
  -2   9   8       31.39       23.99     19.50 o 
  -1   9   8        8.41        3.74     19.98 o 
   0   9   8      119.45       84.83     41.91 o 
   1   9   8        1.11        1.88     33.00 o 
   2   9   8        5.61        8.25     28.72 o 
 -15   1   9       26.93       10.73     25.55 o 
 -14   1   9       29.57       33.93     25.24 o 
 -13   1   9       11.04       12.56     23.39 o 
 -12   1   9       40.55       41.39     22.89 o 
 -11   1   9       21.64        6.92     20.28 o 
 -10   1   9       48.85       44.20     21.74 o 
  -9   1   9       37.86       34.64     19.69 o 
  -8   1   9      344.23      338.28     22.03 o 
  -7   1   9      234.60      238.86     19.68 o 
  -6   1   9       14.83       15.60     12.39 o 
  -5   1   9      893.09      896.69     30.14 o 
  -4   1   9      352.74      355.04     21.51 o 
  -3   1   9     1025.29     1007.31     30.65 o 
  -2   1   9     1067.63     1051.57     42.00 o 
  -1   1   9      508.73      487.81     24.02 o 
   0   1   9      603.81      558.75     32.58 o 
   1   1   9      354.14      336.88     30.26 o 
   2   1   9      115.50       90.60     21.91 o 
   3   1   9       70.88       60.65     20.70 o 
   4   1   9      772.85      717.52     42.57 o 
   5   1   9      179.03      222.07     33.26 o 
   6   1   9      186.45      245.77     31.59 o 
   7   1   9      194.41      217.06     32.07 o 
   8   1   9        4.31       14.43     23.93 o 
 -15   2   9      288.54      251.22     38.84 o 
 -14   2   9      110.16      115.29     30.38 o 
 -13   2   9        9.03       17.77     24.66 o 
 -12   2   9      108.71       96.92     26.98 o 
 -11   2   9      110.96      116.02     26.65 o 
 -10   2   9      597.45      566.84     40.72 o 
  -9   2   9      285.58      327.34     25.91 o 
  -8   2   9     1155.72     1256.34     36.25 o 
  -7   2   9     1066.49     1017.93     32.68 o 
  -6   2   9       40.38       31.71     13.16 o 
  -5   2   9        5.96        8.99     11.53 o 
  -4   2   9       49.70       61.81     14.08 o 
  -3   2   9      312.07      328.19     20.88 o 
  -2   2   9     1053.29     1022.87     34.18 o 
  -1   2   9     2212.71     2148.06     94.18 o 
   0   2   9     1089.90      958.00     45.89 o 
   1   2   9      436.36      421.09     34.65 o 
   2   2   9      153.50      151.38     24.44 o 
   3   2   9        6.60       13.92     18.05 o 
   4   2   9     1072.85     1103.34     51.90 o 
   5   2   9      541.30      524.83     39.35 o 
   6   2   9      358.35      383.50     37.09 o 
   7   2   9      459.81      446.79     40.44 o 
   8   2   9      239.82      255.99     35.23 o 
 -14   3   9      286.75      255.93     37.93 o 
 -13   3   9      297.51      293.40     37.69 o 
 -12   3   9      245.76      290.15     35.84 o 
 -11   3   9      809.00      804.00     48.81 o 
 -10   3   9      213.59      201.37     29.81 o 
  -9   3   9        4.89       13.41     15.51 o 
  -8   3   9     1822.02     1801.09     42.67 o 
  -7   3   9     1881.08     1853.90     44.18 o 
  -6   3   9       10.24       17.53     12.61 o 
  -5   3   9      212.93      208.15     22.06 o 
  -4   3   9      942.10      923.65     38.59 o 
  -3   3   9      240.58      244.21     23.34 o 
  -2   3   9        4.48       11.52     13.85 o 
  -1   3   9      135.68      136.26     20.21 o 
   0   3   9      946.36      839.14     44.29 o 
   1   3   9      308.84      306.94     48.31 o 
   2   3   9       25.60       18.36     17.85 o 
   3   3   9      225.60      257.49     30.97 o 
   4   3   9      728.89      700.89     77.81 o 
   5   3   9      198.72      211.43     31.15 o 
   6   3   9      247.79      342.03     51.20 o 
   7   3   9      278.73      288.15     36.06 o 
   8   3   9      292.10      322.69     38.41 o 
 -14   4   9       79.30       73.45     29.72 o 
 -13   4   9       92.94       98.81     30.82 o 
 -12   4   9      267.75      234.74     35.55 o 
 -11   4   9      325.66      331.29     38.35 o 
 -10   4   9      187.48      156.15     29.23 o 
  -9   4   9      952.16      932.71     40.61 o 
  -8   4   9      323.62      350.68     23.89 o 
  -7   4   9      260.38      271.55     25.65 o 
  -6   4   9      518.65      501.48     30.67 o 
  -5   4   9       34.23       33.68     16.23 o 
  -4   4   9      160.59      150.51     20.12 o 
  -3   4   9      365.44      378.66     28.29 o 
  -2   4   9     1434.17     1332.54     67.25 o 
  -1   4   9      950.97      944.36     75.61 o 
   0   4   9      261.56      232.77     28.92 o 
   1   4   9       49.75       53.55     20.46 o 
   2   4   9      143.47      123.82     25.13 o 
   3   4   9       49.08       56.62     21.41 o 
   4   4   9      136.15      154.35     28.81 o 
   5   4   9      173.49      171.35     30.57 o 
   6   4   9      339.97      330.35     36.94 o 
   7   4   9      144.03      192.16     33.97 o 
   8   4   9       29.01       14.56     38.02 o 
   9   4   9       21.76       34.76     40.53 o 
 -13   5   9       60.64       48.95     28.61 o 
 -12   5   9       30.23       26.64     26.61 o 
 -11   5   9       13.81       11.67     37.27 o 
 -10   5   9       58.79       55.34     39.28 o 
  -9   5   9       65.52       74.01     27.21 o 
  -8   5   9       91.21       92.05     26.80 o 
  -7   5   9       73.85       59.83     20.04 o 
  -6   5   9      261.28      282.26     26.99 o 
  -5   5   9        8.69        8.92     16.49 o 
  -4   5   9       90.88       81.46     19.41 o 
  -3   5   9       55.56       62.32     19.17 o 
  -2   5   9       42.30       39.89     20.22 o 
  -1   5   9       37.45       31.05     21.77 o 
   0   5   9      570.58      500.45     39.97 o 
   1   5   9      622.53      552.24     41.35 o 
   2   5   9      129.26      114.40     26.31 o 
   3   5   9      485.42      459.16     39.49 o 
   4   5   9       40.17       49.90     24.29 o 
   5   5   9       27.68       34.08     24.99 o 
   6   5   9       88.18      106.24     30.20 o 
   7   5   9       81.92      107.95     31.90 o 
   8   5   9       33.70       34.64     41.91 o 
 -12   6   9        3.06       -0.63     39.28 o 
 -11   6   9        4.58       -0.75     37.65 o 
 -10   6   9        2.43        3.01     37.52 o 
  -9   6   9       17.99       33.51     26.15 o 
  -8   6   9       45.10       56.93     28.22 o 
  -7   6   9        1.08       -5.35     18.91 o 
  -6   6   9        6.82        1.01     19.01 o 
  -5   6   9       30.86       22.22     19.12 o 
  -4   6   9        1.16        4.37     18.33 o 
  -3   6   9        0.84        3.46     17.57 o 
  -2   6   9        0.71       -4.75     19.24 o 
  -1   6   9      148.92      139.80     28.63 o 
   0   6   9      170.29      137.62     28.61 o 
   1   6   9        2.83        0.71     19.78 o 
   2   6   9       68.64       50.52     25.86 o 
   3   6   9      129.82      110.42     29.41 o 
   4   6   9        0.00        8.75     23.25 o 
   5   6   9       14.00       14.86     24.65 o 
   6   6   9        2.10        2.25     26.09 o 
   7   6   9        4.69        2.05     26.48 o 
 -10   7   9        0.53       -6.65     38.78 o 
  -9   7   9        1.27       -2.64     19.83 o 
  -8   7   9       66.52       94.91     32.07 o 
  -7   7   9      145.09      145.24     27.18 o 
  -6   7   9       44.02       31.15     22.50 o 
  -5   7   9        2.37        4.31     19.54 o 
  -4   7   9       69.52       59.46     22.88 o 
  -3   7   9       10.22        7.26     24.80 o 
  -2   7   9        6.95       26.39     24.37 o 
  -1   7   9       18.68       31.94     25.41 o 
   0   7   9      290.57      241.12     37.77 o 
   1   7   9      179.82      163.40     33.20 o 
   2   7   9        3.17        5.19     22.05 o 
   3   7   9      369.49      342.16     40.30 o 
   4   7   9      268.03      254.48     31.47 o 
   5   7   9       29.32       31.52     25.08 o 
  -8   8   9      177.44      192.56     28.76 o 
  -7   8   9      187.38      179.08     25.25 o 
  -6   8   9       24.13       55.90     30.34 o 
  -5   8   9       11.54       17.83     28.16 o 
  -4   8   9      551.32      524.56     47.21 o 
  -3   8   9      352.42      378.32     41.79 o 
  -2   8   9      321.23      323.84     40.64 o 
  -1   8   9      284.86      274.92     49.88 o 
   0   8   9      468.94      461.25     77.99 o 
   1   8   9      386.98      355.70     42.96 o 
   2   8   9       12.79       15.22     23.51 o 
 -14   0  10      111.25      109.68     43.04 o 
 -13   0  10       95.59       52.46     39.40 o 
 -12   0  10      538.58      642.27     69.52 o 
 -11   0  10      629.77      617.93     66.01 o 
 -10   0  10      402.19      435.96     54.46 o 
  -9   0  10       26.30       13.93     30.37 o 
  -8   0  10     1373.55     1272.34     54.17 o 
  -7   0  10      109.99      108.39     24.60 o 
  -6   0  10      253.93      276.21     29.70 o 
  -5   0  10      289.39      321.84     31.72 o 
  -4   0  10      715.01      690.22     56.47 o 
  -3   0  10     1681.77     1653.00    133.02 o 
  -2   0  10      764.84      759.04     62.37 o 
  -1   0  10      106.29      121.75     24.38 o 
   0   0  10      671.39      756.34     60.99 o 
   1   0  10      451.65      438.97     49.95 o 
   2   0  10      772.29      664.36     59.73 o 
   3   0  10      893.98      776.55     67.14 o 
   4   0  10      404.24      412.24     52.71 o 
   5   0  10      569.83      552.29     59.48 o 
   6   0  10      525.26      544.51     64.13 o 
   7   0  10      425.11      451.02     60.74 o 
   8   0  10      297.79      337.45     60.24 o 
 -14   1  10      118.98      105.04     31.15 o 
 -13   1  10      166.85      175.27     33.36 o 
 -12   1  10      119.70      148.89     31.14 o 
 -11   1  10      189.92      217.81     33.93 o 
 -10   1  10      759.42      727.29     47.92 o 
  -9   1  10      128.04      146.76     28.75 o 
  -8   1  10       33.17       48.47     15.87 o 
  -7   1  10     1187.04     1194.83     36.83 o 
  -6   1  10      178.40      197.52     19.71 o 
  -5   1  10       84.31       94.84     16.07 o 
  -4   1  10      472.50      483.15     25.86 o 
  -3   1  10      316.28      315.20     21.89 o 
  -2   1  10      377.55      354.40     22.74 o 
  -1   1  10       72.16       77.30     17.83 o 
   0   1  10      355.11      309.16     32.50 o 
   1   1  10     1355.82     1237.68     53.91 o 
   2   1  10      493.38      471.30     38.69 o 
   3   1  10       23.34       14.42     18.92 o 
   4   1  10       99.68      118.22     26.56 o 
   5   1  10       55.82       62.75     33.76 o 
   6   1  10       74.98       93.66     28.26 o 
   7   1  10      333.22      335.47     39.80 o 
   8   1  10      206.08      255.93     38.16 o 
 -14   2  10       49.93       34.72     28.33 o 
 -13   2  10       79.87       61.58     29.02 o 
 -12   2  10      209.50      199.91     33.72 o 
 -11   2  10      720.74      684.03     47.66 o 
 -10   2  10      521.02      554.32     42.88 o 
  -9   2  10      256.58      266.28     26.38 o 
  -8   2  10      267.34      300.97     23.39 o 
  -7   2  10       17.18       18.83     14.39 o 
  -6   2  10      393.87      387.38     24.08 o 
  -5   2  10      898.35      927.14     32.96 o 
  -4   2  10      409.16      407.90     24.17 o 
  -3   2  10      158.63      155.36     21.80 o 
  -2   2  10      175.44      177.05     22.56 o 
  -1   2  10      244.15      245.59     24.95 o 
   0   2  10        7.42       12.62     18.44 o 
   1   2  10        6.15        5.23     18.76 o 
   2   2  10       22.70       20.86     19.33 o 
   3   2  10        2.68        9.24     19.43 o 
   4   2  10        4.67        1.57     21.03 o 
   5   2  10        8.36        7.55     21.51 o 
   6   2  10        1.18        6.99     24.06 o 
   7   2  10       65.95       90.94     30.06 o 
   8   2  10      179.91      224.93     37.49 o 
 -13   3  10       23.51        4.97     26.07 o 
 -12   3  10        9.75       15.54     25.62 o 
 -11   3  10       85.29       60.05     26.77 o 
 -10   3  10       33.61       23.23     23.86 o 
  -9   3  10       20.48       20.05     18.07 o 
  -8   3  10       36.75       32.16     15.94 o 
  -7   3  10      115.42      111.74     18.10 o 
  -6   3  10       85.84       95.00     20.13 o 
  -5   3  10       45.81       49.59     17.86 o 
  -4   3  10       10.84       17.12     16.62 o 
  -3   3  10      251.52      273.51     25.42 o 
  -2   3  10      159.77      148.40     21.95 o 
  -1   3  10      120.07      100.41     24.40 o 
   0   3  10        0.77        0.30     18.80 o 
   1   3  10        6.72       10.52     19.79 o 
   2   3  10       72.66       75.32     24.29 o 
   3   3  10      158.33      146.17     28.91 o 
   4   3  10        0.87        5.19     20.89 o 
   5   3  10       26.02       54.20     26.56 o 
   6   3  10       82.20       88.02     29.68 o 
   7   3  10       63.15       71.67     30.17 o 
   8   3  10       37.47       48.94     42.29 o 
 -13   4  10      141.64      105.03     32.50 o 
 -12   4  10      128.55      122.87     32.27 o 
 -11   4  10      112.00      102.22     29.64 o 
 -10   4  10      148.85      191.63     49.57 o 
  -9   4  10       90.04       97.31     28.79 o 
  -8   4  10       45.78       45.67     20.29 o 
  -7   4  10      312.46      358.75     29.69 o 
  -6   4  10      278.83      271.32     27.63 o 
  -5   4  10      572.92      583.30     34.27 o 
  -4   4  10      430.50      411.56     32.70 o 
  -3   4  10       96.72       82.93     20.33 o 
  -2   4  10       89.10       71.51     19.08 o 
  -1   4  10        0.83        3.51     18.90 o 
   0   4  10       14.83        9.48     20.68 o 
   1   4  10       69.59       57.08     24.21 o 
   2   4  10      479.64      509.70     42.80 o 
   3   4  10       82.08       95.16     26.92 o 
   4   4  10       35.78       44.18     26.04 o 
   5   4  10       38.46       41.75     27.02 o 
   6   4  10       10.33       14.59     26.26 o 
   7   4  10       27.39       39.46     29.55 o 
 -12   5  10       18.27       23.72     40.28 o 
 -11   5  10      122.61      178.70     51.45 o 
 -10   5  10      622.87      637.50     73.41 o 
  -9   5  10       67.92       59.68     27.82 o 
  -8   5  10       40.60       46.23     27.59 o 
  -7   5  10      799.74      780.02     41.48 o 
  -6   5  10      934.45      918.77     43.73 o 
  -5   5  10      186.09      188.45     26.39 o 
  -4   5  10      182.98      213.21     26.10 o 
  -3   5  10      486.21      493.59     35.00 o 
  -2   5  10      157.63      152.64     28.76 o 
  -1   5  10        4.92        0.79     21.13 o 
   0   5  10      195.25      233.18     33.57 o 
   1   5  10      963.52      978.84     54.91 o 
   2   5  10      263.86      279.65     36.07 o 
   3   5  10      147.99      171.55     32.07 o 
   4   5  10      508.28      539.88     47.65 o 
   5   5  10       78.07       87.39     30.03 o 
   6   5  10       75.76      108.31     32.79 o 
 -10   6  10      262.91      302.56     59.48 o 
  -9   6  10        9.14       28.30     29.11 o 
  -8   6  10       96.09      131.83     33.74 o 
  -7   6  10       95.53      137.92     27.06 o 
  -6   6  10      376.94      386.16     33.95 o 
  -5   6  10      450.14      440.56     35.75 o 
  -4   6  10      361.01      392.88     33.63 o 
  -3   6  10      193.17      218.07     34.20 o 
  -2   6  10       56.69       64.96     26.03 o 
  -1   6  10       30.01       39.12     26.17 o 
   0   6  10        3.04        5.31     22.79 o 
   1   6  10      538.27      543.32     46.12 o 
   2   6  10      655.93      618.00     48.75 o 
   3   6  10      188.19      176.05     34.91 o 
   4   6  10      269.71      282.31     39.68 o 
   5   6  10       77.50       74.25     29.75 o 
  -8   7  10      159.53      155.84     39.15 o 
  -7   7  10      123.61      145.89     28.78 o 
  -6   7  10       50.81       49.82     24.48 o 
  -5   7  10       51.38       64.63     25.09 o 
  -4   7  10       46.86       47.23     28.93 o 
  -3   7  10        9.78       16.54     26.66 o 
  -2   7  10       54.33       59.51     28.94 o 
  -1   7  10       93.06      103.57     30.22 o 
   0   7  10      131.04      143.98     32.07 o 
   1   7  10      499.82      524.38     48.02 o 
   2   7  10      135.40      163.74     35.66 o 
  -3   8  10       80.59       55.56     28.90 o 
  -2   8  10       34.52       27.79     26.24 o 
 -13   1  11      148.51      139.98     34.37 o 
 -12   1  11       76.34       69.91     30.56 o 
 -11   1  11      152.08      180.99     35.21 o 
 -10   1  11      116.95      104.95     30.52 o 
  -9   1  11      239.87      291.34     36.65 o 
  -8   1  11       20.50       26.10     16.30 o 
  -7   1  11        7.58        8.25     15.08 o 
  -6   1  11       48.73       49.76     15.96 o 
  -5   1  11      199.94      204.34     21.17 o 
  -4   1  11        4.39        8.85     14.10 o 
  -3   1  11        7.84       11.82     17.39 o 
  -2   1  11       73.44       70.57     20.04 o 
  -1   1  11      140.35      132.96     22.71 o 
   0   1  11        1.58        7.83     19.20 o 
   1   1  11        0.83       -6.99     18.76 o 
   2   1  11       11.09        7.70     21.96 o 
   3   1  11        1.06        4.27     21.34 o 
   4   1  11      113.05       94.64     27.42 o 
   5   1  11      164.99      157.75     33.43 o 
   6   1  11       84.74       71.77     28.30 o 
   7   1  11      218.43      189.59     36.95 o 
 -13   2  11      232.68      245.89     39.22 o 
 -12   2  11        4.96       15.21     27.04 o 
 -11   2  11        1.79        2.80     25.90 o 
 -10   2  11        1.88        9.94     25.30 o 
  -9   2  11      249.20      235.18     35.26 o 
  -8   2  11      521.05      524.66     30.84 o 
  -7   2  11      226.41      291.86     24.66 o 
  -6   2  11      319.25      310.88     29.22 o 
  -5   2  11      493.19      488.09     33.91 o 
  -4   2  11      111.28       92.39     21.93 o 
  -3   2  11        2.54       21.13     17.50 o 
  -2   2  11      597.39      615.99     36.33 o 
  -1   2  11      620.73      534.37     42.35 o 
   0   2  11      189.00      231.88     32.50 o 
   1   2  11      307.75      315.84     36.59 o 
   2   2  11      145.15      133.36     28.24 o 
   3   2  11      196.96      188.84     31.38 o 
   4   2  11      352.68      369.31     41.06 o 
   5   2  11      182.29      176.32     33.86 o 
   6   2  11      100.77      130.41     32.99 o 
 -12   3  11       70.66       59.81     29.15 o 
 -11   3  11       34.08       33.51     26.84 o 
 -10   3  11      409.08      398.96     41.42 o 
  -9   3  11     1172.08     1212.96     59.87 o 
  -8   3  11      303.91      390.17     32.67 o 
  -7   3  11      279.16      331.47     30.73 o 
  -6   3  11      460.73      471.59     33.43 o 
  -5   3  11      164.48      156.75     25.16 o 
  -4   3  11      260.86      278.79     29.15 o 
  -3   3  11      870.03      907.61     42.57 o 
  -2   3  11     1808.08     1739.37     86.08 o 
  -1   3  11      899.43      806.32     50.33 o 
   0   3  11      114.19      128.01     29.58 o 
   1   3  11      346.62      322.64     36.37 o 
   2   3  11      356.42      396.47     40.37 o 
   3   3  11       25.38       16.77     23.14 o 
   4   3  11      265.73      292.72     38.33 o 
   5   3  11      387.83      387.12     42.89 o 
   6   3  11       82.23       86.48     32.25 o 
 -11   4  11       11.99       24.85     37.40 o 
 -10   4  11      247.95      289.76     54.97 o 
  -9   4  11      220.27      259.26     38.13 o 
  -8   4  11      225.20      249.19     37.12 o 
  -7   4  11      379.38      422.79     34.70 o 
  -6   4  11      150.05      174.90     27.04 o 
  -5   4  11      281.78      302.03     30.31 o 
  -4   4  11      286.63      295.34     29.87 o 
  -3   4  11      180.65      217.75     27.17 o 
  -2   4  11      161.77      162.76     30.09 o 
  -1   4  11      490.30      413.96     40.18 o 
   0   4  11      284.83      267.60     36.67 o 
   1   4  11        2.42       -0.80     21.64 o 
   2   4  11       21.41       13.15     24.56 o 
   3   4  11      110.08      127.96     31.10 o 
   4   4  11      161.87      230.35     38.06 o 
   5   4  11      260.47      327.14     42.99 o 
 -10   5  11       97.17       72.79     44.55 o 
  -9   5  11       24.72       32.65     28.98 o 
  -8   5  11        0.70       -3.15     24.78 o 
  -7   5  11       66.24       76.99     24.01 o 
  -6   5  11        4.84        5.83     20.71 o 
  -5   5  11       13.38        2.16     19.36 o 
  -4   5  11       39.12       37.88     21.73 o 
  -3   5  11      220.12      238.27     29.55 o 
  -2   5  11       21.90       23.41     25.64 o 
  -1   5  11       26.75       25.55     25.82 o 
   0   5  11        7.08        7.81     24.49 o 
   1   5  11        7.98        9.26     24.74 o 
   2   5  11      169.01      179.52     35.10 o 
   3   5  11       80.95       80.18     29.95 o 
   4   5  11       39.48       46.95     30.04 o 
  -8   6  11       40.60       34.20     30.08 o 
  -7   6  11       76.33       65.85     25.55 o 
  -6   6  11        8.30        6.16     21.89 o 
  -5   6  11        0.45       -4.87     21.51 o 
  -4   6  11       65.04       59.19     24.15 o 
  -3   6  11        0.23        7.86     25.82 o 
  -2   6  11        0.85        6.96     25.20 o 
  -1   6  11       28.68       14.63     26.21 o 
   0   6  11       10.96        0.30     25.07 o 
   1   6  11        7.65       10.31     26.58 o 
   2   6  11        0.16       -0.77     25.87 o 
  -4   7  11        5.39       19.65     27.51 o 
  -3   7  11        4.64      -15.33     25.12 o 
 -12   0  12      468.43      488.67     68.39 o 
 -11   0  12      426.69      455.91     68.77 o 
 -10   0  12      684.26      679.79     74.79 o 
  -9   0  12      277.20      332.43     57.98 o 
  -8   0  12      298.83      316.88     39.49 o 
  -7   0  12      392.65      395.00     41.08 o 
  -6   0  12      123.70      168.01     31.27 o 
  -5   0  12      512.64      528.44     43.96 o 
  -4   0  12     1390.85     1379.73    104.54 o 
  -3   0  12      147.14      133.42     30.17 o 
  -2   0  12       44.12       64.00     35.77 o 
  -1   0  12      628.61      597.97     67.14 o 
   0   0  12      119.59      108.05     41.91 o 
   1   0  12       44.03       80.94     40.41 o 
   2   0  12      244.38      247.72     52.96 o 
   3   0  12       91.39      129.38     45.68 o 
   4   0  12      173.45      257.76     55.47 o 
   5   0  12      387.65      401.33     65.88 o 
 -11   1  12      229.36      283.06     41.88 o 
 -10   1  12       10.99       18.13     28.26 o 
  -9   1  12        1.80       11.19     26.55 o 
  -8   1  12        1.96        1.19     18.08 o 
  -7   1  12       62.90       83.97     20.73 o 
  -6   1  12      609.56      639.82     33.70 o 
  -5   1  12      427.77      481.69     35.72 o 
  -4   1  12      406.10      405.71     33.59 o 
  -3   1  12      351.99      368.33     31.65 o 
  -2   1  12       39.69       49.13     21.35 o 
  -1   1  12       46.55       38.94     25.91 o 
   0   1  12       32.68       43.81     25.19 o 
   1   1  12      106.22       98.28     28.11 o 
   2   1  12      537.94      503.49     44.54 o 
   3   1  12      183.87      179.02     34.24 o 
   4   1  12       40.70       28.16     27.89 o 
   5   1  12      340.98      338.44     43.10 o 
 -11   2  12        0.73       -4.06     28.26 o 
 -10   2  12       13.74        8.59     28.04 o 
  -9   2  12        0.97       -5.34     26.12 o 
  -8   2  12        1.08        3.10     21.26 o 
  -7   2  12       10.99       10.66     21.43 o 
  -6   2  12       69.09       67.66     23.69 o 
  -5   2  12      126.74      145.43     26.52 o 
  -4   2  12      149.70      158.51     26.83 o 
  -3   2  12       68.47       67.56     23.23 o 
  -2   2  12       20.02       10.90     20.32 o 
  -1   2  12        4.02        3.25     22.65 o 
   0   2  12       80.67       56.12     26.57 o 
   1   2  12      129.88      122.18     30.35 o 
   2   2  12        7.76       -1.78     24.22 o 
   3   2  12       46.92       54.68     28.75 o 
   4   2  12      214.93      228.74     38.84 o 
 -10   3  12       30.35        5.52     39.15 o 
  -9   3  12        1.47        3.76     35.26 o 
  -8   3  12        0.15       -2.30     21.74 o 
  -7   3  12        3.21       10.13     20.90 o 
  -6   3  12        4.55       13.73     21.73 o 
  -5   3  12       25.67       27.00     21.67 o 
  -4   3  12        3.59        5.43     19.64 o 
  -3   3  12       34.58       31.64     21.39 o 
  -2   3  12      130.90      115.54     31.15 o 
  -1   3  12       17.03       13.96     23.32 o 
   0   3  12        2.09        2.57     24.05 o 
   1   3  12       36.46       39.71     26.00 o 
   2   3  12       59.56       73.44     29.87 o 
   3   3  12       22.62       32.75     27.32 o 
  -9   4  12       26.12       27.61     30.48 o 
  -8   4  12       12.13       21.65     27.89 o 
  -7   4  12      130.94      157.75     28.36 o 
  -6   4  12       65.58       83.67     25.81 o 
  -5   4  12        7.87        3.29     21.67 o 
  -4   4  12      149.75      155.76     28.30 o 
  -3   4  12      141.36      151.66     27.03 o 
  -2   4  12        1.34       11.32     23.98 o 
  -1   4  12       58.50       60.32     27.87 o 
   0   4  12      107.36      115.56     31.68 o 
   1   4  12      101.70      108.91     31.37 o 
   2   4  12      124.36      127.08     31.89 o 
  -7   5  12       22.63       11.14     24.04 o 
  -6   5  12      151.87      163.15     29.87 o 
  -5   5  12      324.58      355.17     35.87 o 
  -4   5  12      351.58      346.25     34.26 o 
  -3   5  12      107.96      123.86     31.55 o 
  -2   5  12      149.67      173.39     35.80 o 
  -1   5  12      318.35      307.53     40.59 o 
   0   5  12      134.79      144.84     33.36 o 
  -9   1  13      204.00      183.39     37.80 o 
  -8   1  13      136.02      138.61     29.23 o 
  -7   1  13       25.31       30.49     24.48 o 
  -6   1  13       62.65       84.64     26.34 o 
  -5   1  13       35.74       34.10     23.63 o 
  -4   1  13        1.07       -5.12     19.95 o 
  -3   1  13       77.05       66.05     24.36 o 
  -2   1  13      344.70      340.36     41.17 o 
  -1   1  13      154.29      164.04     34.67 o 
   0   1  13       60.95       45.47     28.61 o 
   1   1  13       68.89       58.69     30.09 o 
  -8   2  13      185.06      228.98     33.10 o 
  -7   2  13      137.74      153.00     29.52 o 
  -6   2  13      333.87      383.41     36.77 o 
  -5   2  13       55.77       63.43     25.36 o 
  -4   2  13      103.34      131.34     27.93 o 
  -3   2  13      264.74      242.23     31.54 o 
  -2   2  13       22.90       22.67     26.25 o 
  -1   2  13       56.40       67.64     28.99 o 
   0   2  13      170.25      180.50     34.11 o 
   1   2  13       50.62       69.59     29.11 o 
  -7   3  13      126.80      125.80     29.10 o 
  -6   3  13      145.85      151.03     29.25 o 
  -5   3  13      111.01      152.42     28.20 o 
  -4   3  13       98.65      115.54     27.94 o 
  -3   3  13      198.24      197.87     35.92 o 
  -2   3  13      192.33      217.78     36.85 o 
  -1   3  13      250.36      263.67     40.18 o 
   0   3  13       92.24       54.35     28.61 o 
                                                 
